# Supplementary material for: N-(3-Eth­oxy­phen­yl)-4-methyl­benzene­sulfonamide
Source: Acta Crystallogr Sect E Struct Rep Online. 2010 Jun 16;66(Pt 7):o1682. doi: 10.1107/S1600536810022427 (PMC3006737; doi:10.1107/S1600536810022427)
Supplement: Supplementary file 1 [file e-66-o1682-sup1.cif]

##############################################################################
###                                                                        ###
###        Electronic paper (Acta Crystallographica Section E)             ###
###                                                                        ###
##############################################################################
#                                                                            #
# This CIF contains the data in a paper accepted for publication in Acta     #
# Crystallographica Section E. It conforms to the requirements of Notes      #
# for Authors for Section E, and has been peer reviewed under the auspices   #
# of the IUCr Commission on Journals.                                        #
#                                                                            #
# Full details of the Crystallographic Information File format               #
# are given in the paper "The Crystallographic Information File (CIF):       #
# a New Standard Archive File for Crystallography" by S. R. Hall, F. H.      #
# Allen and I. D. Brown [Acta Cryst. (1991), A47, 655-685].                  #
#                                                                            #
# The current version of the core CIF dictionary is obtainable from          #
# ftp://ftp.iucr.org/pub/cif_core.dic. The current version number is 2.4.    #
#                                                                            #
# Software is freely available for graphical display of the structure(s) in  #
# this CIF.  For information consult the CIF home page http://www.iucr.org/  #
# cif/home.html                                                              #
#                                                                            #
# This file may be used for bona fide research purposes within the           #
# scientific community so long as proper attribution is given to the journal # 
# article from which it was obtained.                                        #
#                                                                            #
##############################################################################
                                             
data_global
_audit_creation_method     'PLATON <TABLE ACC> option'
_journal_date_recd_electronic     2010-06-09
_journal_date_accepted     2010-06-11
_journal_name_full     'Acta Crystallographica, Section E'
_journal_year     2010
_journal_volume     66
_journal_issue      7
_journal_page_first     o1682
_journal_page_last     o1682
_journal_paper_category     QO
_journal_coeditor_code     SJ5019
_publ_contact_author_name
;
Mehmet Akkurt
;
_publ_contact_author_address
; Department of Physics
  Faculty of Arts and Sciences
  Erciyes University
  38039 Kayseri
  Turkey
;
_publ_contact_author_email     'akkurt@erciyes.edu.tr'
_publ_contact_author_fax     '+90-352-4374933'
_publ_contact_author_phone     '+90-352-4374901 extra 33106'
_publ_section_title
;
<i>N</i>-(3-Ethoxyphenyl)-4-methylbenzenesulfonamide
;
loop_
    _publ_author_name
    _publ_author_footnote
    _publ_author_address
    'Aziz-ur-Rehman'
                 'Additional corresponding author, e-mail: azizhej@hotmail.com.'
;
Department of Chemistry,
Government College University,
Lahore 54000,
Pakistan
;
    'Asia Siddiqa' .
;
Department of Chemistry,
Government College University,
Lahore 54000,
Pakistan
;
    'Mehmet Akkurt' .
;
  Department of Physics,
  Faculty of Arts and Sciences,
  Erciyes University,
  38039 Kayseri,
  Turkey
;
    'Muhammad Athar Abbasi' .
;
Department of Chemistry,
Government College University,
Lahore 54000,
Pakistan
;
    'Muhammad Jahangir' .
;
Department of Chemistry,
Government College University,
Lahore 54000,
Pakistan
;
    'Islam Ullah Khan' .
;
Department of Chemistry,
Government College University,
Lahore 54000,
Pakistan
;
data_I
_chemical_name_systematic
;
<i>N</i>-(3-Ethoxyphenyl)-4-methylbenzenesulfonamide
;
_chemical_name_common     ?
_chemical_formula_moiety     'C15 H17 N O3 S'
_chemical_formula_sum     'C15 H17 N O3 S'
_chemical_formula_structural     ?
_chemical_formula_iupac     'C15 H17 N O3 S'
_chemical_formula_weight     291.37
_chemical_melting_point     ?
_symmetry_cell_setting     monoclinic
_symmetry_space_group_name_H-M     'P 21/c'
_symmetry_space_group_name_Hall     '-P 2ybc'
loop_
    _symmetry_equiv_pos_site_id
    _symmetry_equiv_pos_as_xyz
    1 x,y,z
    2 -x,1/2+y,1/2-z
    3 -x,-y,-z
    4 x,1/2-y,1/2+z
_cell_length_a     8.4612(3)
_cell_length_b     13.1862(5)
_cell_length_c     13.4237(4)
_cell_angle_alpha     90
_cell_angle_beta     99.326(2)
_cell_angle_gamma     90
_cell_volume     1477.90(9)
_cell_formula_units_Z     4
_cell_measurement_reflns_used     4223
_cell_measurement_theta_min     2.89
_cell_measurement_theta_max     26.11
_cell_measurement_temperature     296(2)
_cell_special_details
;
;
_exptl_crystal_description     'needle'
_exptl_crystal_colour     'colourless'
_exptl_crystal_size_max     0.34
_exptl_crystal_size_mid     0.18
_exptl_crystal_size_min     0.16
_exptl_crystal_size_rad     ?
_exptl_crystal_density_diffrn     1.309
_exptl_crystal_density_meas     ?
_exptl_crystal_density_method     'Not Measured'
_exptl_crystal_F_000     616
_exptl_absorpt_coefficient_mu     0.225
_exptl_absorpt_correction_type     none
_exptl_absorpt_process_details     ?
_exptl_absorpt_correction_T_min     ?
_exptl_absorpt_correction_T_max     ?
_exptl_special_details
;
;
_diffrn_ambient_temperature     296(2)
_diffrn_radiation_type     'MoK\a'
_diffrn_radiation_wavelength     0.71073
_diffrn_radiation_source     'sealed tube'
_diffrn_radiation_monochromator     'graphite'
_diffrn_measurement_device_type     'Bruker APEXII CCD'
_diffrn_measurement_method     '\f and \w scans'
_diffrn_detector_area_resol_mean     ?
_diffrn_reflns_number     13221
_diffrn_reflns_av_R_equivalents     0.0360
_diffrn_reflns_av_sigmaI/netI     0.0397
_diffrn_reflns_theta_min     3.44
_diffrn_reflns_theta_max     28.30
_diffrn_reflns_theta_full     28.30
_diffrn_measured_fraction_theta_max     0.982
_diffrn_measured_fraction_theta_full     0.982
_diffrn_reflns_limit_h_min     -11
_diffrn_reflns_limit_h_max     11
_diffrn_reflns_limit_k_min     -17
_diffrn_reflns_limit_k_max     15
_diffrn_reflns_limit_l_min     -17
_diffrn_reflns_limit_l_max     17
_diffrn_reflns_reduction_process
;
;
_diffrn_standards_number     0
_diffrn_standards_interval_count     ?
_diffrn_standards_decay_%     ?
_refine_special_details
;
Refinement on <i>F</i>^2^ for ALL reflections except those flagged by the user
for potential systematic errors. Weighted <i>R</i>-factors <i>wR</i> and all
goodnesses of fit <i>S</i> are based on <i>F</i>^2^, conventional
<i>R</i>-factors <i>R</i> are based on <i>F</i>, with <i>F</i> set to zero for
negative <i>F</i>^2^. The observed criterion of <i>F</i>^2^ > \s(<i>F</i>^2^)
is used only for calculating -<i>R</i>-factor-obs <i>etc</i>. and is not
relevant to the choice of reflections for refinement. <i>R</i>-factors based
on <i>F</i>^2^ are statistically about twice as large as those based on
<i>F</i>, and <i>R</i>-factors based on ALL data will be even larger.
;
_reflns_number_total     3608
_reflns_number_gt     2532
_reflns_threshold_expression     I>2\s(I)
_refine_ls_structure_factor_coef     Fsqd
_refine_ls_matrix_type     full
_refine_ls_R_factor_all     0.0694
_refine_ls_R_factor_gt     0.0431
_refine_ls_wR_factor_gt     0.1034
_refine_ls_wR_factor_ref     0.1178
_refine_ls_goodness_of_fit_ref     1.004
_refine_ls_restrained_S_all     1.004
_refine_ls_number_reflns     3608
_refine_ls_number_parameters     186
_refine_ls_number_restraints     1
_refine_ls_number_constraints     ?
_refine_ls_hydrogen_treatment     mixed
_refine_ls_weighting_scheme     calc
_refine_ls_weighting_details
         'calc w=1/[\s^2^(Fo^2^)+(0.0564P)^2^+0.2791P] where P=(Fo^2^+2Fc^2^)/3'
_atom_sites_solution_hydrogens     geom
_atom_sites_solution_primary     direct
_atom_sites_solution_secondary     difmap
_refine_ls_shift/su_max     ?
_refine_ls_shift/su_max_lt     0.001
_refine_ls_shift/su_mean     0.000
_refine_diff_density_max     0.298
_refine_diff_density_min     -0.313
_refine_ls_extinction_method     'none'
_refine_ls_abs_structure_details     ?
_refine_ls_abs_structure_Flack     .
loop_
    _atom_type_symbol
    _atom_type_description
    _atom_type_scat_dispersion_real
    _atom_type_scat_dispersion_imag
    _atom_type_scat_source
    S S 0.1246 0.1234 'International Tables Vol C Tables 4.2.6.8 and 6.1.1.4'
    O O 0.0106 0.0060 'International Tables Vol C Tables 4.2.6.8 and 6.1.1.4'
    N N 0.0061 0.0033 'International Tables Vol C Tables 4.2.6.8 and 6.1.1.4'
    H H 0.0000 0.0000 'International Tables Vol C Tables 4.2.6.8 and 6.1.1.4'
    C C 0.0033 0.0016 'International Tables Vol C Tables 4.2.6.8 and 6.1.1.4'
_computing_data_collection     'APEX2 (Bruker, 2007)'
_computing_cell_refinement     'SAINT (Bruker, 2007)'
_computing_data_reduction     'SAINT (Bruker, 2007)'
_computing_structure_solution     'SHELXS97 (Sheldrick, 2008)'
_computing_structure_refinement     'SHELXL97 (Sheldrick, 2008)'
_computing_molecular_graphics     'ORTEP-3 for Windows (Farrugia, 1997)'
_computing_publication_material
                                'WinGX (Farrugia, 1999) and PLATON (Spek, 2009)'
loop_
    _atom_site_type_symbol
    _atom_site_label
    _atom_site_fract_x
    _atom_site_fract_y
    _atom_site_fract_z
    _atom_site_U_iso_or_equiv
    _atom_site_thermal_displace_type
    _atom_site_calc_flag
    _atom_site_refinement_flags
    _atom_site_occupancy
    S S1 0.26616(5) 0.52544(3) 0.38686(3) 0.04080(10)
                                                    Uani . . 1.000
    O O1 0.17864(15) 0.57574(10) 0.30139(9) 0.0518(4) Uani . . 1.000
    O O2 0.32376(14) 0.58201(9) 0.47639(9) 0.0495(4) Uani . . 1.000
    O O3 0.30011(17) 0.42300(12) -0.00035(9) 0.0653(5) Uani . . 1.000
    N N1 0.42808(16) 0.47848(12) 0.35383(11) 0.0439(5) Uani . . 1.000
    C C1 -0.1104(3) 0.1674(2) 0.4986(2) 0.1033(13) Uani . . 1.000
    C C2 -0.0197(2) 0.25798(16) 0.47044(18) 0.0623(7) Uani . . 1.000
    C C3 0.0767(2) 0.31285(17) 0.54323(16) 0.0639(8) Uani . . 1.000
    C C4 0.1627(2) 0.39529(15) 0.51876(14) 0.0532(6) Uani . . 1.000
    C C5 0.15151(18) 0.42365(13) 0.41926(13) 0.0414(5) Uani . . 1.000
    C C6 0.0547(2) 0.37042(16) 0.34460(15) 0.0562(7) Uani . . 1.000
    C C7 -0.0295(2) 0.28784(18) 0.37117(18) 0.0673(8) Uani . . 1.000
    C C8 0.43243(18) 0.41644(13) 0.26721(12) 0.0402(5) Uani . . 1.000
    C C9 0.5253(2) 0.32988(15) 0.28030(15) 0.0548(6) Uani . . 1.000
    C C10 0.5428(3) 0.27331(17) 0.19682(16) 0.0668(8) Uani . . 1.000
    C C11 0.4705(2) 0.30085(16) 0.10134(15) 0.0591(7) Uani . . 1.000
    C C12 0.3773(2) 0.38714(15) 0.08949(13) 0.0484(6) Uani . . 1.000
    C C13 0.3581(2) 0.44493(14) 0.17269(13) 0.0466(5) Uani . . 1.000
    C C14 0.3347(3) 0.37772(18) -0.09048(13) 0.0624(7) Uani . . 1.000
    C C15 0.2431(3) 0.4353(2) -0.17758(16) 0.0836(9) Uani . . 1.000
    H H1A -0.20100 0.15520 0.44690 0.1550 Uiso calc R 1.000
    H H1B -0.14680 0.18010 0.56160 0.1550 Uiso calc R 1.000
    H H1C -0.04160 0.10910 0.50520 0.1550 Uiso calc R 1.000
    H H1N 0.486(2) 0.4612(14) 0.4062(12) 0.0530 Uiso . . 1.000
    H H3 0.08400 0.29390 0.61060 0.0770 Uiso calc R 1.000
    H H4 0.22780 0.43140 0.56900 0.0640 Uiso calc R 1.000
    H H6 0.04630 0.38990 0.27740 0.0670 Uiso calc R 1.000
    H H7 -0.09440 0.25150 0.32100 0.0810 Uiso calc R 1.000
    H H9 0.57500 0.31030 0.34430 0.0660 Uiso calc R 1.000
    H H10 0.60510 0.21490 0.20500 0.0800 Uiso calc R 1.000
    H H11 0.48420 0.26180 0.04570 0.0710 Uiso calc R 1.000
    H H13 0.29490 0.50300 0.16470 0.0560 Uiso calc R 1.000
    H H14A 0.30240 0.30710 -0.09370 0.0750 Uiso calc R 1.000
    H H14B 0.44870 0.38110 -0.09240 0.0750 Uiso calc R 1.000
    H H15A 0.13040 0.42930 -0.17630 0.1250 Uiso calc R 1.000
    H H15B 0.26700 0.40800 -0.23980 0.1250 Uiso calc R 1.000
    H H15C 0.27350 0.50550 -0.17240 0.1250 Uiso calc R 1.000
loop_
    _atom_site_aniso_label
    _atom_site_aniso_U_11
    _atom_site_aniso_U_22
    _atom_site_aniso_U_33
    _atom_site_aniso_U_12
    _atom_site_aniso_U_13
    _atom_site_aniso_U_23
    S1 0.0391(2) 0.0417(2) 0.0397(2) 0.0033(2) 0.0004(2) -0.0018(2)
    O1 0.0518(7) 0.0531(8) 0.0479(7) 0.0098(6) 0.0001(6) 0.0050(6)
    O2 0.0518(7) 0.0455(7) 0.0489(7) 0.0015(6) 0.0017(5) -0.0086(5)
    O3 0.0699(9) 0.0826(11) 0.0410(7) 0.0166(8) 0.0018(6) -0.0055(7)
    N1 0.0358(7) 0.0540(9) 0.0399(8) 0.0022(7) 0.0003(6) -0.0013(7)
    C1 0.0842(17) 0.085(2) 0.149(3) -0.0305(15) 0.0439(18) -0.0015(18)
    C2 0.0435(10) 0.0584(13) 0.0886(15) -0.0062(9) 0.0214(10) -0.0050(11)
    C3 0.0656(12) 0.0657(14) 0.0642(13) -0.0056(11) 0.0218(10) 0.0055(10)
    C4 0.0529(10) 0.0608(12) 0.0452(10) -0.0080(9) 0.0060(8) -0.0050(8)
    C5 0.0345(8) 0.0430(10) 0.0457(9) 0.0040(7) 0.0037(7) -0.0041(7)
    C6 0.0475(10) 0.0644(13) 0.0532(11) -0.0058(9) -0.0022(8) -0.0056(9)
    C7 0.0462(11) 0.0712(15) 0.0816(15) -0.0128(10) 0.0013(10) -0.0184(12)
    C8 0.0346(8) 0.0438(10) 0.0425(9) -0.0024(7) 0.0069(7) 0.0006(7)
    C9 0.0572(11) 0.0536(12) 0.0514(10) 0.0122(9) 0.0018(9) 0.0024(9)
    C10 0.0728(13) 0.0579(13) 0.0669(13) 0.0228(11) 0.0030(11) -0.0065(10)
    C11 0.0590(11) 0.0627(13) 0.0549(11) 0.0076(10) 0.0076(9) -0.0155(9)
    C12 0.0431(9) 0.0583(11) 0.0428(9) 0.0007(8) 0.0044(7) -0.0032(8)
    C13 0.0441(9) 0.0489(10) 0.0459(9) 0.0067(8) 0.0049(7) 0.0001(8)
    C14 0.0626(12) 0.0828(15) 0.0420(10) -0.0107(11) 0.0092(9) -0.0129(10)
    C15 0.0858(16) 0.116(2) 0.0468(12) -0.0155(16) 0.0038(11) 0.0010(13)
_geom_special_details
;
Bond distances, angles <i>etc</i>. have been calculated using the rounded
fractional coordinates. All su's are estimated from the variances of the
(full) variance-covariance matrix. The cell e.s.d.'s are taken into account in
the estimation of distances, angles and torsion angles
;
loop_
    _geom_bond_atom_site_label_1
    _geom_bond_atom_site_label_2
    _geom_bond_site_symmetry_1
    _geom_bond_site_symmetry_2
    _geom_bond_distance
    _geom_bond_publ_flag
    S1 O1 . . 1.4245(13) no
    S1 O2 . . 1.4313(13) no
    S1 N1 . . 1.6291(15) no
    S1 C5 . . 1.7517(17) no
    O3 C12 . . 1.360(2) no
    O3 C14 . . 1.422(2) no
    N1 C8 . . 1.427(2) no
    N1 H1N . . 0.821(16) no
    C1 C2 . . 1.501(3) no
    C2 C7 . . 1.379(3) no
    C2 C3 . . 1.373(3) no
    C3 C4 . . 1.377(3) no
    C4 C5 . . 1.375(3) no
    C5 C6 . . 1.379(3) no
    C6 C7 . . 1.379(3) no
    C8 C13 . . 1.374(2) no
    C8 C9 . . 1.381(3) no
    C9 C10 . . 1.374(3) no
    C10 C11 . . 1.377(3) no
    C11 C12 . . 1.379(3) no
    C12 C13 . . 1.383(3) no
    C14 C15 . . 1.500(3) no
    C1 H1A . . 0.9600 no
    C1 H1B . . 0.9600 no
    C1 H1C . . 0.9600 no
    C3 H3 . . 0.9300 no
    C4 H4 . . 0.9300 no
    C6 H6 . . 0.9300 no
    C7 H7 . . 0.9300 no
    C9 H9 . . 0.9300 no
    C10 H10 . . 0.9300 no
    C11 H11 . . 0.9300 no
    C13 H13 . . 0.9300 no
    C14 H14A . . 0.9700 no
    C14 H14B . . 0.9700 no
    C15 H15A . . 0.9600 no
    C15 H15B . . 0.9600 no
    C15 H15C . . 0.9600 no
loop_
    _geom_contact_atom_site_label_1
    _geom_contact_atom_site_label_2
    _geom_contact_distance
    _geom_contact_site_symmetry_1
    _geom_contact_site_symmetry_2
    _geom_contact_publ_flag
    S1 H13 3.0500 . . no
    S1 H10 3.0600 . 2_655 no
    O1 C13 3.019(2) . . no
    O2 N1 2.9476(19) . 3_666 no
    O1 H13 2.4200 . . no
    O1 H7 2.8600 . 2_555 no
    O1 H10 2.6000 . 2_655 no
    O1 H15A 2.8700 . 3_565 no
    O1 H6 2.6900 . . no
    O2 H4 2.5400 . . no
    O2 H11 2.9200 . 2_655 no
    O2 H1N 2.140(17) . 3_666 no
    O2 H9 2.8100 . 3_666 no
    N1 O2 2.9476(19) . 3_666 no
    C6 C8 3.569(2) . . no
    C8 C6 3.569(2) . . no
    C13 O1 3.019(2) . . no
    C7 H14A 3.0400 . 4_555 no
    C11 H14A 2.7700 . . no
    C11 H14B 2.7900 . . no
    C14 H11 2.5600 . . no
    H1A H7 2.4000 . . no
    H1A H13 2.5500 . 2_545 no
    H1B H3 2.4700 . . no
    H1N H9 2.3300 . . no
    H1N O2 2.140(17) . 3_666 no
    H3 H1B 2.4700 . . no
    H4 O2 2.5400 . . no
    H4 H15B 2.5500 . 1_556 no
    H6 O1 2.6900 . . no
    H7 H1A 2.4000 . . no
    H7 O1 2.8600 . 2_545 no
    H9 H1N 2.3300 . . no
    H9 O2 2.8100 . 3_666 no
    H10 S1 3.0600 . 2_645 no
    H10 O1 2.6000 . 2_645 no
    H11 C14 2.5600 . . no
    H11 H14A 2.3000 . . no
    H11 H14B 2.4100 . . no
    H11 O2 2.9200 . 2_645 no
    H13 S1 3.0500 . . no
    H13 O1 2.4200 . . no
    H13 H1A 2.5500 . 2_555 no
    H14A C11 2.7700 . . no
    H14A H11 2.3000 . . no
    H14A C7 3.0400 . 4_554 no
    H14B C11 2.7900 . . no
    H14B H11 2.4100 . . no
    H15A O1 2.8700 . 3_565 no
    H15B H4 2.5500 . 1_554 no
loop_
    _geom_angle_atom_site_label_1
    _geom_angle_atom_site_label_2
    _geom_angle_atom_site_label_3
    _geom_angle_site_symmetry_1
    _geom_angle_site_symmetry_2
    _geom_angle_site_symmetry_3
    _geom_angle
    _geom_angle_publ_flag
    O1 S1 O2 . . . 119.70(8) no
    O1 S1 N1 . . . 107.95(8) no
    O1 S1 C5 . . . 108.68(8) no
    O2 S1 N1 . . . 103.87(7) no
    O2 S1 C5 . . . 108.53(8) no
    N1 S1 C5 . . . 107.48(8) no
    C12 O3 C14 . . . 118.24(16) no
    S1 N1 C8 . . . 125.00(11) no
    C8 N1 H1N . . . 116.6(12) no
    S1 N1 H1N . . . 106.5(12) no
    C1 C2 C7 . . . 121.2(2) no
    C3 C2 C7 . . . 118.23(19) no
    C1 C2 C3 . . . 120.6(2) no
    C2 C3 C4 . . . 121.5(2) no
    C3 C4 C5 . . . 119.36(17) no
    S1 C5 C4 . . . 119.72(13) no
    C4 C5 C6 . . . 120.44(17) no
    S1 C5 C6 . . . 119.81(14) no
    C5 C6 C7 . . . 118.99(19) no
    C2 C7 C6 . . . 121.5(2) no
    N1 C8 C9 . . . 117.35(15) no
    N1 C8 C13 . . . 121.82(15) no
    C9 C8 C13 . . . 120.63(16) no
    C8 C9 C10 . . . 118.64(18) no
    C9 C10 C11 . . . 121.7(2) no
    C10 C11 C12 . . . 118.99(19) no
    O3 C12 C13 . . . 114.97(17) no
    O3 C12 C11 . . . 124.94(17) no
    C11 C12 C13 . . . 120.09(17) no
    C8 C13 C12 . . . 119.93(17) no
    O3 C14 C15 . . . 107.41(19) no
    C2 C1 H1A . . . 109.00 no
    C2 C1 H1B . . . 109.00 no
    C2 C1 H1C . . . 109.00 no
    H1A C1 H1B . . . 109.00 no
    H1A C1 H1C . . . 109.00 no
    H1B C1 H1C . . . 110.00 no
    C2 C3 H3 . . . 119.00 no
    C4 C3 H3 . . . 119.00 no
    C3 C4 H4 . . . 120.00 no
    C5 C4 H4 . . . 120.00 no
    C5 C6 H6 . . . 121.00 no
    C7 C6 H6 . . . 121.00 no
    C2 C7 H7 . . . 119.00 no
    C6 C7 H7 . . . 119.00 no
    C8 C9 H9 . . . 121.00 no
    C10 C9 H9 . . . 121.00 no
    C9 C10 H10 . . . 119.00 no
    C11 C10 H10 . . . 119.00 no
    C10 C11 H11 . . . 120.00 no
    C12 C11 H11 . . . 121.00 no
    C8 C13 H13 . . . 120.00 no
    C12 C13 H13 . . . 120.00 no
    O3 C14 H14A . . . 110.00 no
    O3 C14 H14B . . . 110.00 no
    C15 C14 H14A . . . 110.00 no
    C15 C14 H14B . . . 110.00 no
    H14A C14 H14B . . . 108.00 no
    C14 C15 H15A . . . 109.00 no
    C14 C15 H15B . . . 109.00 no
    C14 C15 H15C . . . 109.00 no
    H15A C15 H15B . . . 110.00 no
    H15A C15 H15C . . . 109.00 no
    H15B C15 H15C . . . 109.00 no
loop_
    _geom_torsion_atom_site_label_1
    _geom_torsion_atom_site_label_2
    _geom_torsion_atom_site_label_3
    _geom_torsion_atom_site_label_4
    _geom_torsion_site_symmetry_1
    _geom_torsion_site_symmetry_2
    _geom_torsion_site_symmetry_3
    _geom_torsion_site_symmetry_4
    _geom_torsion
    _geom_torsion_publ_flag
    O1 S1 N1 C8 . . . . -51.29(16) no
    O2 S1 N1 C8 . . . . -179.35(14) no
    C5 S1 N1 C8 . . . . 65.76(16) no
    O1 S1 C5 C4 . . . . -147.64(14) no
    O2 S1 C5 C4 . . . . -15.96(16) no
    N1 S1 C5 C4 . . . . 95.79(15) no
    O1 S1 C5 C6 . . . . 34.49(16) no
    O2 S1 C5 C6 . . . . 166.16(14) no
    N1 S1 C5 C6 . . . . -82.09(15) no
    C14 O3 C12 C13 . . . . 169.88(18) no
    C12 O3 C14 C15 . . . . -176.27(18) no
    C14 O3 C12 C11 . . . . -9.5(3) no
    S1 N1 C8 C9 . . . . -133.67(15) no
    S1 N1 C8 C13 . . . . 51.4(2) no
    C3 C2 C7 C6 . . . . 0.1(3) no
    C1 C2 C7 C6 . . . . -179.4(2) no
    C7 C2 C3 C4 . . . . -0.4(3) no
    C1 C2 C3 C4 . . . . 179.04(19) no
    C2 C3 C4 C5 . . . . 0.2(3) no
    C3 C4 C5 C6 . . . . 0.3(3) no
    C3 C4 C5 S1 . . . . -177.61(14) no
    C4 C5 C6 C7 . . . . -0.6(3) no
    S1 C5 C6 C7 . . . . 177.28(14) no
    C5 C6 C7 C2 . . . . 0.4(3) no
    N1 C8 C9 C10 . . . . -174.51(18) no
    C9 C8 C13 C12 . . . . -0.6(3) no
    N1 C8 C13 C12 . . . . 174.16(16) no
    C13 C8 C9 C10 . . . . 0.5(3) no
    C8 C9 C10 C11 . . . . 0.0(3) no
    C9 C10 C11 C12 . . . . -0.4(3) no
    C10 C11 C12 C13 . . . . 0.3(3) no
    C10 C11 C12 O3 . . . . 179.66(19) no
    O3 C12 C13 C8 . . . . -179.21(16) no
    C11 C12 C13 C8 . . . . 0.2(3) no
loop_
    _geom_hbond_atom_site_label_D
    _geom_hbond_atom_site_label_H
    _geom_hbond_atom_site_label_A
    _geom_hbond_site_symmetry_A
    _geom_hbond_distance_DH
    _geom_hbond_distance_HA
    _geom_hbond_distance_DA
    _geom_hbond_angle_DHA
    _geom_hbond_publ_flag
    N1 H1N O2 3_666 0.821(16) 2.140(17) 2.9476(19) 167.9(16) yes
    C4 H4 O2 . 0.93 2.54 2.914(2) 104 yes
    C13 H13 O1 . 0.93 2.42 3.019(2) 122 yes
    C14 H14A Cg1 4_554 0.97 2.90 3.752(3) 147 yes
    C15 H15C Cg2 3_665 0.96 2.96 3.763(3) 147 yes
