# Supplementary material for: N-(3-Eth­oxy­phen­yl)-4-methyl­benzene­sulfonamide
Source: Acta Crystallogr Sect E Struct Rep Online. 2010 Jun 16;66(Pt 7):o1682. doi: 10.1107/S1600536810022427 (PMC3006737; doi:10.1107/S1600536810022427)
Supplement: Supplementary file 2 [file e-66-o1682-Isup2.hkl]

# 
# h,k,l, Fc-squared, Fo-squared, sigma(Fo-squared) and status flag 
# 
data_I
_shelx_title ' AZIZ-3 in P2(1)/c' 
_shelx_refln_list_code          4 
_shelx_F_calc_maximum       82.00 
_exptl_crystal_F_000       616.00 
_reflns_d_resolution_high  0.7495 
 
loop_ 
 _symmetry_equiv_pos_as_xyz 
 'x, y, z' 
 '-x, y+1/2, -z+1/2' 
 '-x, -y, -z' 
 'x, -y-1/2, z-1/2' 
 
_cell_length_a     8.4612 
_cell_length_b    13.1862 
_cell_length_c    13.4237 
_cell_angle_alpha  90.000 
_cell_angle_beta   99.326 
_cell_angle_gamma  90.000 
 
_shelx_F_squared_multiplier     1.000 
 
loop_ 
 _refln_index_h 
 _refln_index_k 
 _refln_index_l 
 _refln_F_squared_calc 
 _refln_F_squared_meas 
 _refln_F_squared_sigma 
 _refln_observed_status 
   2   0   0       77.06       62.93      5.22 o 
   3   0   0      375.96      369.34      5.85 o 
   4   0   0      528.96      520.62      8.15 o 
   5   0   0      305.68      314.61      8.31 o 
   6   0   0        2.76        3.71      1.41 o 
   7   0   0      368.57      380.14      8.23 o 
   8   0   0        4.92        6.85      2.77 o 
   9   0   0       73.96       72.99      5.88 o 
  10   0   0      139.19      156.54      8.80 o 
  11   0   0       37.02       38.75      5.66 o 
   2   1   0      420.03      464.12      5.81 o 
   3   1   0       70.38       78.32      1.72 o 
   4   1   0       30.44       29.75      1.21 o 
   5   1   0       87.39      114.07      2.51 o 
   6   1   0        2.47        1.88      0.99 o 
   7   1   0       30.32       29.18      1.91 o 
   8   1   0        8.27        9.73      1.98 o 
   9   1   0       17.30       14.10      2.58 o 
  10   1   0       12.69       11.28      2.81 o 
  11   1   0       27.12       31.63      3.68 o 
   1   2   0     3012.96     2606.80    159.42 o 
   3   2   0      294.12      291.66      3.48 o 
   5   2   0        8.76        6.58      1.04 o 
   6   2   0      283.88      292.38      4.94 o 
   7   2   0      334.62      345.72      5.55 o 
   8   2   0        1.52        3.41      1.77 o 
   9   2   0       73.05       73.34      3.98 o 
  10   2   0       46.65       46.10      6.17 o 
  11   2   0       17.54       19.05      3.59 o 
   1   3   0     3275.09     3210.07     33.54 o 
   2   3   0      601.79      639.61      7.76 o 
   3   3   0     2877.62     2928.16     28.16 o 
   4   3   0       55.89       59.41      2.82 o 
   5   3   0       10.99        9.39      1.19 o 
   6   3   0       58.68       63.02      2.29 o 
   7   3   0       56.25       64.03      2.75 o 
   8   3   0       46.31       47.73      4.90 o 
   9   3   0       43.70       40.53      3.50 o 
  10   3   0       48.03       47.41      6.78 o 
   0   4   0      126.06      153.92      3.55 o 
   1   4   0      177.21      186.46      2.88 o 
   2   4   0      185.53      231.58      5.70 o 
   3   4   0       14.36       14.66      1.01 o 
   4   4   0     2327.61     2463.34     24.08 o 
   5   4   0        0.41        0.11      0.98 o 
   6   4   0      414.56      405.74      7.73 o 
   7   4   0      255.22      250.10      5.97 o 
   8   4   0      135.34      157.24      9.06 o 
   9   4   0        0.25       -2.05      2.05 o 
  10   4   0        1.22        1.25      2.56 o 
   1   5   0      255.74      225.31      3.48 o 
   2   5   0      100.45       99.00      2.20 o 
   3   5   0      394.79      450.42      5.99 o 
   4   5   0      592.91      642.47      7.67 o 
   5   5   0      180.89      187.97      3.63 o 
   6   5   0       38.64       39.09      2.40 o 
   7   5   0        6.66        7.59      2.28 o 
   8   5   0       83.69       92.33      6.38 o 
   9   5   0       17.55       17.21      5.06 o 
  10   5   0       29.18       37.54      4.94 o 
   0   6   0     2531.27     2740.18     81.37 o 
   1   6   0       15.83       18.00      1.20 o 
   2   6   0      382.23      386.12      5.45 o 
   3   6   0      106.44      111.24      5.48 o 
   4   6   0      273.70      286.43      4.96 o 
   5   6   0      248.12      246.84      4.82 o 
   6   6   0      879.45      858.41     14.34 o 
   7   6   0       26.07       25.79      3.07 o 
   8   6   0       65.88       62.77     12.03 o 
   9   6   0       12.91       18.94      4.22 o 
  10   6   0        0.02       -3.30      3.30 o 
   1   7   0     1162.05     1260.80     18.67 o 
   2   7   0        5.94        3.15      0.91 o 
   3   7   0      463.69      458.81      7.85 o 
   4   7   0       24.62       27.83      2.59 o 
   5   7   0       44.14       44.04      2.85 o 
   6   7   0      142.01      154.66      5.06 o 
   7   7   0      114.51      123.27      5.66 o 
   8   7   0      113.09      122.40     15.05 o 
   9   7   0       37.73       53.66     12.24 o 
  10   7   0       51.84       63.23      6.83 o 
   0   8   0      460.86      475.80     11.80 o 
   1   8   0       27.51       40.25      2.82 o 
   2   8   0       78.72       75.63      3.44 o 
   3   8   0      237.69      244.60      6.31 o 
   4   8   0       98.16       87.48      4.07 o 
   5   8   0       68.56       50.47      3.37 o 
   6   8   0       74.93       64.43      4.56 o 
   7   8   0        2.90        1.48      3.94 o 
   8   8   0       16.94       15.30      4.21 o 
   9   8   0        1.16        3.44      6.16 o 
   1   9   0      407.48      423.46     11.22 o 
   2   9   0       10.37        6.38      1.80 o 
   3   9   0      316.32      298.08      7.80 o 
   4   9   0       26.63       29.89      2.88 o 
   5   9   0      382.90      361.69     10.13 o 
   6   9   0      276.79      273.46     12.79 o 
   7   9   0      111.01      118.08      9.26 o 
   8   9   0       57.51       71.73     17.93 o 
   9   9   0       53.45       53.34     18.25 o 
   0  10   0      142.58      151.51      8.90 o 
   1  10   0       22.79       18.23      2.81 o 
   2  10   0        0.11        1.07      2.22 o 
   3  10   0       25.48       23.68      4.38 o 
   4  10   0        5.22        3.40      2.70 o 
   5  10   0        0.01       -0.98      2.58 o 
   6  10   0        1.65        3.05      2.84 o 
   7  10   0        7.81        4.79      4.01 o 
   8  10   0       12.60       10.73      8.50 o 
   9  10   0        0.27        5.39     16.97 o 
   1  11   0       75.58       71.79      5.16 o 
   2  11   0        6.48        5.99      2.99 o 
   3  11   0      543.51      505.20     13.96 o 
   4  11   0       85.63       89.48     13.63 o 
   5  11   0       87.86       84.74     13.45 o 
   6  11   0       27.75       27.33      4.28 o 
   7  11   0      100.44       93.42      8.17 o 
   8  11   0       48.23       52.39     15.16 o 
   0  12   0       49.25       45.12      6.40 o 
   1  12   0        0.30       -2.40      2.41 o 
   2  12   0        0.71        3.23      2.90 o 
   3  12   0       71.67       68.53      5.53 o 
   4  12   0        7.72        9.62      6.58 o 
   5  12   0        0.88       -3.43      3.99 o 
   6  12   0       37.35       33.61     11.56 o 
   7  12   0       14.49        6.74      5.08 o 
   8  12   0        8.14        5.87      6.72 o 
   1  13   0      181.69      183.71      8.40 o 
   2  13   0       11.05       10.68      3.60 o 
   3  13   0      131.53      128.74      7.49 o 
   4  13   0       89.35       76.35     10.11 o 
   5  13   0       17.33       20.20      4.44 o 
   6  13   0        3.48        6.70      4.20 o 
   7  13   0        9.26        4.27     15.41 o 
   0  14   0        6.19        5.84      5.05 o 
   1  14   0        1.78       -0.51      3.27 o 
   2  14   0        2.81        6.96      3.69 o 
   3  14   0        3.91        3.91      3.72 o 
   4  14   0       30.40       24.72      5.00 o 
   5  14   0        7.92       11.82      4.42 o 
   6  14   0       16.68       14.07      4.81 o 
   1  15   0      105.80      109.07      9.93 o 
   2  15   0        7.32        2.21      3.90 o 
   3  15   0       33.07       38.49      7.65 o 
   4  15   0       41.76       59.81      6.63 o 
   5  15   0        0.80       -0.95      3.91 o 
   0  16   0       25.34       29.60      7.40 o 
   1  16   0       12.22        9.57      8.01 o 
   2  16   0       25.30       35.26      5.75 o 
   3  16   0        0.00       -0.72      4.14 o 
   4  16   0       25.03       26.12      8.25 o 
   1  17   0        4.91        4.49      4.70 o 
   2  17   0        0.04       -4.41      6.12 o 
 -11   1   1       54.33       62.74      7.16 o 
 -10   1   1        6.60        8.12      2.54 o 
  -9   1   1       88.65       89.52      4.46 o 
  -8   1   1      190.09      191.25      5.44 o 
  -7   1   1      373.22      385.20      5.59 o 
  -6   1   1       17.42       22.18      1.27 o 
  -5   1   1       52.52       45.12      1.49 o 
  -4   1   1      990.48     1128.58     11.54 o 
  -3   1   1     1934.03     2231.73     21.55 o 
  -2   1   1       51.47       47.43      1.30 o 
   2   1   1     1440.14     1397.62     15.74 o 
   3   1   1       75.98       59.04      1.42 o 
   4   1   1        6.07        1.93      0.73 o 
   5   1   1       55.21       58.33      2.12 o 
   6   1   1      129.41      111.49      2.97 o 
   7   1   1      168.74      173.13      4.19 o 
   8   1   1      110.00      104.09      4.85 o 
   9   1   1       44.31       43.25      4.07 o 
  10   1   1      118.14      119.91      5.48 o 
  11   1   1       17.05       11.39      5.12 o 
 -11   2   1       27.22       29.61      4.05 o 
 -10   2   1        7.84        8.13      2.86 o 
  -9   2   1        0.65        2.05      2.05 o 
  -8   2   1        3.61        2.02      1.79 o 
  -7   2   1       27.38       29.25      1.80 o 
  -6   2   1        1.55        0.98      0.95 o 
  -4   2   1     1250.49     1354.07     14.17 o 
  -3   2   1     1744.07     1976.97     17.78 o 
   0   2   1     1177.30     1124.58     28.90 o 
   1   2   1       61.08       55.03      1.29 o 
   2   2   1      492.65      558.16      6.02 o 
   3   2   1     1212.92     1249.07     13.12 o 
   4   2   1      478.03      501.01      5.99 o 
   5   2   1        0.84        1.75      0.70 o 
   6   2   1       25.37       28.16      1.79 o 
   7   2   1        7.50        5.71      1.47 o 
   8   2   1       27.57       25.48      2.49 o 
   9   2   1       13.20       15.59      3.47 o 
  10   2   1       15.84       13.50      2.92 o 
 -11   3   1       42.30       46.83      6.71 o 
 -10   3   1        0.02       -2.41      2.41 o 
  -9   3   1       34.41       31.63      3.92 o 
  -8   3   1       12.73       11.11      2.30 o 
  -7   3   1      201.99      197.56      4.76 o 
  -6   3   1        2.19        1.33      1.08 o 
  -5   3   1      638.06      679.32      8.82 o 
  -4   3   1      189.54      201.67      3.51 o 
  -2   3   1       15.41       11.87      0.88 o 
   0   3   1     2774.40     2644.94     27.80 o 
   1   3   1        8.35        8.23      0.62 o 
   2   3   1     3065.30     3084.99     35.32 o 
   3   3   1       79.30       77.41      1.69 o 
   4   3   1       28.78       21.13      1.09 o 
   5   3   1       42.45       40.15      1.61 o 
   6   3   1      595.19      580.28      8.38 o 
   7   3   1       94.09       96.67      3.56 o 
   8   3   1      188.54      186.21     14.18 o 
   9   3   1        5.07        7.64      2.35 o 
  10   3   1       18.83       15.60      3.41 o 
 -10   4   1        9.47        7.32      3.06 o 
  -9   4   1       98.33      102.07      9.61 o 
  -8   4   1        0.04       -1.92      2.66 o 
  -7   4   1       64.10       69.94      3.46 o 
  -6   4   1        7.51        9.04      1.57 o 
  -5   4   1       76.81       84.75      2.31 o 
  -4   4   1     6616.63     6927.73     65.76 o 
  -3   4   1     2042.54     2182.82     22.27 o 
  -2   4   1     1386.46     1424.13     33.99 o 
  -1   4   1     5857.73     5882.61     67.01 o 
   0   4   1     2369.75     2358.91     25.11 o 
   1   4   1     3211.19     3292.82     34.62 o 
   2   4   1        0.15        0.06      0.52 o 
   3   4   1       10.41        6.89      0.70 o 
   4   4   1       14.88       16.16      1.10 o 
   5   4   1       63.03       81.21      2.33 o 
   6   4   1       93.01       93.81      2.73 o 
   7   4   1       71.32       91.12      3.22 o 
   8   4   1       32.16       29.96      3.70 o 
   9   4   1        4.92        5.57      4.55 o 
  10   4   1       16.36       13.71      5.06 o 
 -10   5   1        5.40       -1.38      2.69 o 
  -9   5   1       26.81       30.46      3.64 o 
  -8   5   1       26.27       27.51      8.33 o 
  -7   5   1      200.16      195.31      5.54 o 
  -6   5   1      142.18      134.80      4.52 o 
  -5   5   1       74.11       73.28      2.13 o 
  -4   5   1      129.63      115.22      2.58 o 
  -3   5   1     5206.91     5509.08     57.77 o 
  -2   5   1      152.32      177.73      3.13 o 
   0   5   1      395.35      355.16      5.77 o 
   1   5   1       51.79       57.05      1.65 o 
   2   5   1      391.04      358.41      4.85 o 
   3   5   1       45.53       47.64      2.46 o 
   4   5   1      737.07      730.67      8.87 o 
   5   5   1       26.30       25.44      1.79 o 
   6   5   1     1038.46     1012.32     14.16 o 
   7   5   1      126.06      125.47      4.36 o 
   8   5   1       55.39       50.00      4.89 o 
   9   5   1        4.26        4.77      3.12 o 
  10   5   1        2.05        5.34      2.67 o 
 -10   6   1       19.29       28.82      4.83 o 
  -9   6   1        2.75        8.29      3.78 o 
  -8   6   1      138.55      154.75     12.95 o 
  -7   6   1       11.48       12.02      2.73 o 
  -6   6   1      274.96      287.42      5.05 o 
  -5   6   1      105.92      105.63      3.09 o 
  -4   6   1      412.04      403.01      5.50 o 
  -3   6   1      300.22      250.88      4.16 o 
  -2   6   1      580.62      571.31      7.39 o 
  -1   6   1     2481.03     2460.65     26.83 o 
   0   6   1        0.09        0.23      0.72 o 
   1   6   1       32.13       43.67      1.65 o 
   2   6   1     1697.27     1750.91     19.39 o 
   3   6   1      714.18      697.58      9.41 o 
   4   6   1        0.01        0.22      0.86 o 
   5   6   1      480.69      496.43      8.05 o 
   6   6   1       72.22       68.54      3.04 o 
   7   6   1        0.52        0.55      2.11 o 
   8   6   1       11.16        8.86      3.30 o 
   9   6   1      189.18      200.17      8.39 o 
  10   6   1        9.27        6.65      6.21 o 
 -10   7   1        1.35        3.51      3.39 o 
  -9   7   1       16.71       22.82      4.66 o 
  -8   7   1        3.10        1.94      3.44 o 
  -7   7   1       86.63       88.11      5.09 o 
  -6   7   1      203.79      185.69      6.12 o 
  -5   7   1      681.18      665.52     10.84 o 
  -4   7   1       10.03        9.70      1.57 o 
  -3   7   1       22.54       22.89      1.48 o 
  -2   7   1       41.22       48.46      1.91 o 
  -1   7   1      402.99      429.09      6.11 o 
   0   7   1       34.77       35.15      1.65 o 
   1   7   1      665.22      762.75      9.50 o 
   2   7   1       14.89       13.50      1.19 o 
   3   7   1       44.14       47.31      2.07 o 
   4   7   1     1088.90     1075.89     15.63 o 
   5   7   1      232.25      220.83      5.74 o 
   6   7   1      156.93      156.93      4.95 o 
   7   7   1       28.01       28.64      3.21 o 
   8   7   1       29.79       36.36      4.80 o 
   9   7   1        0.10        3.32      7.19 o 
  10   7   1        0.06        5.48     12.31 o 
 -10   8   1       87.29       91.80      9.54 o 
  -9   8   1        9.82        2.08      3.85 o 
  -8   8   1      120.29      142.06     15.16 o 
  -7   8   1        0.05        1.52      2.55 o 
  -6   8   1      259.15      252.39      6.78 o 
  -5   8   1        0.10       -1.50      1.86 o 
  -4   8   1       32.69       34.66      2.84 o 
  -3   8   1      138.61      140.93      5.74 o 
  -2   8   1       46.23       53.59      3.11 o 
  -1   8   1        5.31        3.48      1.29 o 
   0   8   1      195.28      225.61      8.11 o 
   1   8   1       11.94       13.81      1.81 o 
   2   8   1      241.98      226.36      8.80 o 
   3   8   1      670.29      661.46     11.78 o 
   4   8   1      449.08      439.82     10.58 o 
   5   8   1       84.52       92.87      4.03 o 
   6   8   1        4.85        6.35      2.47 o 
   7   8   1      317.53      327.65     12.08 o 
   8   8   1        0.74        5.00      4.63 o 
   9   8   1       58.85       61.25      6.32 o 
  -9   9   1        1.34        9.16      7.51 o 
  -8   9   1        4.00       14.25      4.43 o 
  -7   9   1       40.35       29.77      3.93 o 
  -6   9   1        0.98       -3.17      3.17 o 
  -5   9   1       64.57       58.32      5.44 o 
  -4   9   1       10.60        5.39      2.56 o 
  -3   9   1       11.52        5.49      2.33 o 
  -2   9   1        0.23        1.39      2.06 o 
  -1   9   1      241.70      246.79     12.95 o 
   0   9   1       52.71       44.40      4.84 o 
   1   9   1      129.02      135.72      6.05 o 
   2   9   1        8.38       12.59      2.08 o 
   3   9   1        0.02        1.10      2.37 o 
   4   9   1        5.90        4.66      2.06 o 
   5   9   1       97.11       97.64      5.22 o 
   6   9   1        3.42        4.23      2.65 o 
   7   9   1        2.70        2.53      6.23 o 
   8   9   1        0.01        5.93     12.99 o 
   9   9   1        0.19        6.55      7.58 o 
  -9  10   1       25.81       27.04      6.62 o 
  -8  10   1      142.14      160.70     23.95 o 
  -7  10   1       30.00       25.70      4.06 o 
  -6  10   1       34.86       36.42      4.49 o 
  -5  10   1       13.77       13.00      3.36 o 
  -4  10   1      123.34      111.93      6.17 o 
  -3  10   1        6.61        1.84      3.13 o 
  -2  10   1        8.16       11.66      2.73 o 
  -1  10   1        0.03        1.46      1.96 o 
   0  10   1        3.75        4.29      2.19 o 
   1  10   1      330.72      335.46     13.45 o 
   2  10   1      438.74      435.36     11.97 o 
   3  10   1       72.68       85.14      5.40 o 
   4  10   1       16.90        9.68      3.99 o 
   5  10   1      251.04      243.52     10.18 o 
   6  10   1        6.65        3.91      4.43 o 
   7  10   1      187.20      168.23     14.73 o 
   8  10   1        0.00        0.02      3.63 o 
   9  10   1       73.30       80.24     14.27 o 
  -8  11   1        5.20       13.06      8.97 o 
  -7  11   1       35.45       35.95      4.66 o 
  -6  11   1       34.18       27.48      5.19 o 
  -5  11   1        1.52       -2.72      2.72 o 
  -4  11   1        0.35       -1.84      2.68 o 
  -3  11   1       21.15       23.30      3.79 o 
  -2  11   1        2.09        4.74      2.69 o 
  -1  11   1       28.35       22.98      3.52 o 
   0  11   1       32.18       27.63      3.54 o 
   1  11   1        5.42        9.75      3.24 o 
   2  11   1        8.56        3.17      2.69 o 
   3  11   1        0.01       -1.53      7.79 o 
   4  11   1      312.18      312.83     14.37 o 
   5  11   1        0.88        2.21      4.41 o 
   6  11   1        1.90        2.81      3.63 o 
   7  11   1        0.12       -0.39      3.95 o 
   8  11   1        4.31       10.28      8.18 o 
  -8  12   1       19.83       39.07     14.30 o 
  -7  12   1       16.19        6.97      5.10 o 
  -6  12   1       48.38       54.76      5.62 o 
  -5  12   1        4.60       -3.38      3.38 o 
  -4  12   1       61.86       69.12      5.80 o 
  -3  12   1       19.46       13.68      3.53 o 
  -2  12   1      145.39      161.52      7.55 o 
  -1  12   1       54.03       43.04      4.60 o 
   0  12   1       73.06       72.85      5.53 o 
   1  12   1       20.86       15.72      4.41 o 
   2  12   1       12.31        8.53      3.19 o 
   3  12   1      270.68      287.89     10.50 o 
   4  12   1       16.56        8.23      5.41 o 
   5  12   1      133.36      125.13      7.46 o 
   6  12   1        0.75       -3.59      4.31 o 
   7  12   1       52.07       54.56      7.10 o 
   8  12   1        1.59        7.28      8.36 o 
  -7  13   1       10.72        9.54      5.62 o 
  -6  13   1       34.84       35.19      5.35 o 
  -5  13   1       97.30       93.51      7.17 o 
  -4  13   1        3.91        0.41      3.42 o 
  -3  13   1        2.81        2.06      5.12 o 
  -2  13   1        5.49        5.31      4.84 o 
  -1  13   1        6.19        2.77      3.14 o 
   0  13   1        2.44        1.28      3.01 o 
   1  13   1        7.78        7.49      3.39 o 
   2  13   1       69.12       63.15      6.16 o 
   3  13   1        4.81        7.30      3.62 o 
   4  13   1       84.11      109.66      9.82 o 
   5  13   1        2.92        5.23      8.50 o 
   6  13   1       74.27       77.21      9.04 o 
   7  13   1        1.99       -7.99     11.03 o 
  -6  14   1        1.32        0.94      4.00 o 
  -5  14   1       13.85        6.22      6.87 o 
  -4  14   1       81.13       88.52      7.17 o 
  -3  14   1       11.93       10.33      3.92 o 
  -2  14   1       73.81       79.66      6.67 o 
  -1  14   1      100.23       95.88      7.01 o 
   0  14   1       10.57       11.12      3.85 o 
   1  14   1        2.99        5.43      3.55 o 
   2  14   1       91.61       93.96      7.06 o 
   3  14   1      199.91      207.91      9.64 o 
   4  14   1       13.93       16.22      7.33 o 
   5  14   1       45.97       44.78      5.87 o 
   6  14   1        0.00       -3.27      4.77 o 
  -5  15   1       13.62       17.16      5.00 o 
  -4  15   1        3.84        4.53      4.19 o 
  -3  15   1       59.11       64.69      9.11 o 
  -2  15   1        3.60        5.38      4.07 o 
  -1  15   1       27.15       25.52      4.90 o 
   0  15   1       32.80       31.11      9.36 o 
   1  15   1        1.13        4.75      3.80 o 
   2  15   1       37.78       40.66      8.82 o 
   3  15   1        8.03        8.78      5.52 o 
   4  15   1       72.72       99.63     10.89 o 
   5  15   1        1.30       -0.34      4.08 o 
  -4  16   1       23.61       23.91      8.04 o 
  -3  16   1       21.88       14.84      5.13 o 
  -2  16   1       18.77       19.71      5.06 o 
  -1  16   1       11.35        4.81      4.32 o 
   0  16   1       12.01       11.23      6.55 o 
   1  16   1       27.96       36.83      5.61 o 
   2  16   1       10.32       15.63      4.75 o 
   3  16   1       28.06       35.24      5.76 o 
   4  16   1        0.22        8.90      7.90 o 
  -2  17   1       16.55       13.81      7.54 o 
  -1  17   1       45.21       53.60      7.15 o 
   0  17   1       46.73       56.99      6.84 o 
   1  17   1        3.69        1.07      6.26 o 
   2  17   1       44.14       43.05      9.68 o 
 -11   0   2       84.08       92.37      9.75 o 
 -10   0   2       23.24       27.18      4.80 o 
  -9   0   2        0.02        1.98      3.06 o 
  -8   0   2      100.00      105.49      4.57 o 
  -7   0   2      178.01      168.12      4.77 o 
  -6   0   2     1673.10     1836.04     24.56 o 
  -5   0   2     2818.27     3069.27     39.25 o 
  -4   0   2       57.31       56.16      2.36 o 
  -2   0   2     1683.23     1931.41     25.28 o 
  -1   0   2      884.75      908.35     17.18 o 
   2   0   2     1841.25     1855.67     37.49 o 
   3   0   2        4.84        7.03      2.08 o 
   4   0   2      366.04      409.99      8.85 o 
   5   0   2       12.99       11.91      1.82 o 
   6   0   2       91.42       95.47      4.54 o 
   7   0   2        8.09       10.45      1.91 o 
   8   0   2      337.38      347.07     10.13 o 
   9   0   2       17.01       13.12      5.91 o 
  10   0   2        0.13        1.34      3.40 o 
 -11   1   2       20.36       16.18      3.68 o 
 -10   1   2       80.30       82.99      4.79 o 
  -9   1   2        3.64        1.23      2.09 o 
  -8   1   2       29.88       28.86      1.98 o 
  -7   1   2      107.55      117.99      2.81 o 
  -6   1   2       11.90        9.90      1.24 o 
  -5   1   2       29.26       22.50      1.68 o 
  -4   1   2      171.83      187.42      2.81 o 
  -3   1   2      914.96      961.54      8.98 o 
  -2   1   2       84.41       91.15      1.65 o 
  -1   1   2     5233.29     3896.25    294.83 o 
   0   1   2        7.52        3.52      0.42 o 
   1   1   2     1035.53     1082.11     11.88 o 
   2   1   2      277.43      265.64      3.76 o 
   3   1   2      343.00      357.10      5.31 o 
   4   1   2      682.46      719.56     11.91 o 
   5   1   2       62.12       63.92      2.01 o 
   6   1   2      107.24      117.11      3.34 o 
   7   1   2        4.46        4.24      1.37 o 
   8   1   2        0.04       -1.77      1.77 o 
   9   1   2        1.59        0.21      1.97 o 
  10   1   2       26.61       25.81      3.16 o 
 -11   2   2        4.18        4.53      3.23 o 
 -10   2   2        3.56        2.63      2.77 o 
  -9   2   2       88.39      102.24      4.82 o 
  -8   2   2      251.39      266.18      6.50 o 
  -7   2   2       32.05       33.45      1.79 o 
  -6   2   2      427.21      462.54      5.99 o 
  -5   2   2     3554.37     3814.40     38.25 o 
  -4   2   2       44.17       46.73      1.51 o 
  -3   2   2      289.60      262.60      3.46 o 
  -2   2   2     1245.98     1389.20     14.26 o 
   0   2   2      295.43      309.27      3.83 o 
   1   2   2     1507.38     1429.89     15.89 o 
   2   2   2      107.77       92.47      1.77 o 
   3   2   2       79.71       66.52      2.13 o 
   4   2   2       14.76        9.15      0.87 o 
   5   2   2      344.09      347.25      5.76 o 
   6   2   2       88.01       83.59      2.70 o 
   7   2   2        7.30        6.71      1.51 o 
   8   2   2      228.15      216.18      6.93 o 
   9   2   2       10.28       11.40      2.34 o 
  10   2   2       10.49       10.97      3.94 o 
 -11   3   2        4.28        3.10      3.19 o 
 -10   3   2       23.02       22.63      3.60 o 
  -9   3   2       64.73       62.92      7.59 o 
  -8   3   2        8.51        6.82      2.04 o 
  -7   3   2       32.47       35.37      1.92 o 
  -6   3   2        3.45        1.66      1.22 o 
  -5   3   2     1042.80     1139.57     12.29 o 
  -4   3   2      158.53      184.52      3.57 o 
  -3   3   2     3384.67     3784.39     37.68 o 
  -2   3   2     6723.51     6835.50    142.68 o 
  -1   3   2       70.68       67.68      1.80 o 
   0   3   2       38.60       30.39      1.13 o 
   1   3   2      781.04      776.90      8.70 o 
   3   3   2      100.09      100.83      2.33 o 
   4   3   2       20.46       24.67      1.45 o 
   5   3   2      163.38      155.60      5.30 o 
   6   3   2       62.17       65.95      2.64 o 
   7   3   2       22.73       20.08      1.91 o 
   8   3   2      354.32      339.54      9.94 o 
   9   3   2       14.05       16.82      5.83 o 
  10   3   2        2.28        4.21      3.41 o 
 -10   4   2       46.53       43.26      4.56 o 
  -9   4   2        4.44        3.42      3.71 o 
  -8   4   2       24.93       21.06      2.52 o 
  -7   4   2      451.61      463.12      7.85 o 
  -6   4   2       79.33       76.27      2.70 o 
  -5   4   2       67.84       49.43      1.83 o 
  -4   4   2     1721.91     1768.26     19.33 o 
  -3   4   2      492.20      517.46      6.72 o 
  -2   4   2     2913.12     3009.01     32.02 o 
  -1   4   2       12.49        8.02      0.88 o 
   0   4   2      600.54      597.01      7.14 o 
   1   4   2     1564.44     1499.33     17.72 o 
   2   4   2       31.04       35.39      1.19 o 
   3   4   2      484.76      454.29      5.68 o 
   4   4   2       24.81       34.05      1.43 o 
   5   4   2      617.97      618.22      7.97 o 
   6   4   2      381.10      366.25      5.68 o 
   7   4   2      311.07      322.15     10.03 o 
   8   4   2       56.06       44.62      4.86 o 
   9   4   2        6.79        6.24      5.61 o 
  10   4   2       37.27       43.74      7.16 o 
 -10   5   2        3.17        2.45      2.89 o 
  -9   5   2        6.19        7.07      2.80 o 
  -8   5   2        3.53        6.20      2.52 o 
  -7   5   2        3.79        0.93      1.63 o 
  -6   5   2        2.51        1.99      1.38 o 
  -5   5   2       55.05       50.54      1.89 o 
  -4   5   2      318.64      303.91      4.53 o 
  -3   5   2      244.08      221.14      3.81 o 
  -2   5   2     3650.02     3951.60     45.85 o 
  -1   5   2      150.44      186.58      3.18 o 
   0   5   2     1046.67      969.37     11.18 o 
   1   5   2      271.72      272.32      3.96 o 
   3   5   2       80.49       66.31      2.25 o 
   4   5   2       62.48       61.07      2.49 o 
   5   5   2      491.04      507.42      7.04 o 
   6   5   2       62.31       58.53      2.54 o 
   7   5   2        4.40        2.07      4.98 o 
   8   5   2       21.67       18.51      3.48 o 
   9   5   2       80.28       89.01     16.05 o 
  10   5   2       30.55       43.60     26.01 o 
 -10   6   2        0.00       -2.90      2.90 o 
  -9   6   2        3.94        5.65      2.87 o 
  -8   6   2       38.95       33.50      4.98 o 
  -7   6   2       62.63       57.37      3.52 o 
  -6   6   2      387.96      372.20      6.96 o 
  -5   6   2       32.64       28.69      1.99 o 
  -4   6   2      312.34      320.71      4.80 o 
  -3   6   2      315.42      325.03      5.03 o 
  -2   6   2      670.29      682.21      9.44 o 
  -1   6   2       55.66       66.91      2.95 o 
   0   6   2      123.65      123.06      2.63 o 
   1   6   2      142.77      129.69      2.67 o 
   2   6   2      148.59      155.81      3.56 o 
   3   6   2     1029.24     1024.60     11.91 o 
   4   6   2       33.24       34.90      2.01 o 
   5   6   2      455.91      440.76      7.35 o 
   6   6   2      196.16      188.47      4.52 o 
   7   6   2      239.21      221.45     11.31 o 
   8   6   2       15.16       17.95      3.60 o 
   9   6   2       11.65        9.26      5.86 o 
  10   6   2        3.82        8.76      6.86 o 
 -10   7   2       44.88       31.51      4.80 o 
  -9   7   2       18.57       20.21      5.48 o 
  -8   7   2       85.00       88.15      5.44 o 
  -7   7   2        2.37       -2.36      2.36 o 
  -6   7   2       99.51      105.33      3.85 o 
  -5   7   2      719.51      725.22     10.85 o 
  -4   7   2      107.74      112.08      3.72 o 
  -3   7   2       47.04       36.51      2.27 o 
  -2   7   2      279.43      279.27      5.09 o 
  -1   7   2      918.53      953.69     11.56 o 
   0   7   2      590.05      578.80     10.43 o 
   1   7   2        0.11       -0.47      0.78 o 
   2   7   2      656.64      630.66      8.86 o 
   3   7   2      563.01      585.42      8.33 o 
   4   7   2      700.54      682.42     11.30 o 
   5   7   2       13.44       12.41      2.11 o 
   6   7   2       38.71       38.02      3.33 o 
   7   7   2      117.81      108.65      8.65 o 
   8   7   2       17.40       20.91      8.08 o 
   9   7   2       36.50       50.79      9.11 o 
 -10   8   2        0.17       -2.21      4.98 o 
  -9   8   2        7.11        9.11      5.05 o 
  -8   8   2       59.69       66.64      9.46 o 
  -7   8   2        0.24       -0.97      2.65 o 
  -6   8   2       25.32       18.32      2.48 o 
  -5   8   2        1.61        2.22      2.80 o 
  -4   8   2       48.21       49.31      2.84 o 
  -3   8   2      153.33      150.46      4.63 o 
  -2   8   2      179.85      208.71      4.94 o 
  -1   8   2       53.95       48.43      2.54 o 
   0   8   2       13.27       15.45      1.70 o 
   1   8   2        1.07        1.93      1.56 o 
   2   8   2       68.20       68.72      4.40 o 
   3   8   2        1.33        3.01      1.31 o 
   4   8   2      176.28      179.50      4.48 o 
   5   8   2      801.53      776.96     13.41 o 
   6   8   2        2.42        5.76      2.38 o 
   7   8   2        0.50        0.87      3.99 o 
   8   8   2        0.28        2.82      3.33 o 
   9   8   2        2.61        6.04      7.58 o 
  -9   9   2       31.66       33.52      7.05 o 
  -8   9   2      252.25      278.57     32.34 o 
  -7   9   2       89.59       92.30      5.77 o 
  -6   9   2       45.76       48.64      7.37 o 
  -5   9   2       18.51       21.41      2.64 o 
  -4   9   2      247.55      262.26      7.09 o 
  -3   9   2        9.27        8.33      2.34 o 
  -2   9   2       72.98       73.08      3.68 o 
  -1   9   2      131.64      122.89      5.53 o 
   0   9   2       24.49       23.48      4.70 o 
   1   9   2       52.01       47.54      3.07 o 
   2   9   2     1903.36     1917.15     31.72 o 
   3   9   2       35.95       34.87      2.98 o 
   4   9   2      219.21      219.89     10.85 o 
   5   9   2      111.14      120.71      8.22 o 
   6   9   2      120.29      121.25      5.81 o 
   7   9   2       68.76       70.10      7.15 o 
   8   9   2       28.19       27.48      9.71 o 
   9   9   2       69.36       78.99      7.04 o 
  -9  10   2        3.99        3.84      5.41 o 
  -8  10   2        3.68        8.66      4.66 o 
  -7  10   2        4.48        0.35      3.21 o 
  -6  10   2        9.51        2.49      3.14 o 
  -5  10   2        0.00        0.63      2.68 o 
  -4  10   2       21.17       16.21      3.34 o 
  -3  10   2        0.06        1.26      2.47 o 
  -2  10   2        4.03        6.65      2.57 o 
  -1  10   2        9.89        8.25      2.47 o 
   0  10   2       73.41       77.68      4.83 o 
   1  10   2       12.35       12.91      2.87 o 
   2  10   2      122.33      133.69     12.03 o 
   3  10   2       23.33       22.87      6.23 o 
   4  10   2       30.84       27.34      3.25 o 
   5  10   2       62.21       67.00      5.06 o 
   6  10   2       10.36        8.78      3.66 o 
   7  10   2       11.59        7.97      3.93 o 
   8  10   2        0.23        1.75      3.72 o 
  -8  11   2      102.81      125.92      9.48 o 
  -7  11   2       43.16       50.55      7.56 o 
  -6  11   2      123.02      121.63      8.01 o 
  -5  11   2       24.09       23.35      4.13 o 
  -4  11   2       63.08       73.45      5.71 o 
  -3  11   2       68.89       66.61      7.40 o 
  -2  11   2      137.15      149.04      7.02 o 
  -1  11   2        9.50       10.68      2.99 o 
   0  11   2      225.13      227.47      8.40 o 
   1  11   2        3.55        3.79      2.78 o 
   2  11   2      354.46      351.77     12.63 o 
   3  11   2       19.54       15.82      3.48 o 
   4  11   2      232.19      235.41     12.31 o 
   5  11   2       72.38       84.67      9.78 o 
   6  11   2       24.13       23.63      3.93 o 
   7  11   2       22.47       29.01      5.48 o 
   8  11   2       42.69       48.59      6.48 o 
  -8  12   2        4.97        3.34      5.19 o 
  -7  12   2        1.78        1.15      3.96 o 
  -6  12   2        0.11       -2.19      3.27 o 
  -5  12   2        8.19        5.02      5.12 o 
  -4  12   2       10.30        0.07      3.21 o 
  -3  12   2       26.50       15.23      5.30 o 
  -2  12   2       28.80       31.99      4.27 o 
  -1  12   2       46.48       47.24      9.07 o 
   0  12   2        8.86       11.26      5.73 o 
   1  12   2       63.84       50.40      6.94 o 
   2  12   2        2.45       -1.41      2.81 o 
   3  12   2      221.78      224.51      9.14 o 
   4  12   2       69.03       78.99      8.25 o 
   5  12   2       89.44      101.23     15.12 o 
   6  12   2       24.64       16.92     18.89 o 
   7  12   2       10.22        9.24      5.01 o 
  -7  13   2        0.79       -4.63      4.70 o 
  -6  13   2       46.20       45.74      5.72 o 
  -5  13   2        7.42       12.81      4.18 o 
  -4  13   2       94.43       95.84      7.07 o 
  -3  13   2       32.46       28.64      9.14 o 
  -2  13   2      216.03      218.34      9.23 o 
  -1  13   2       84.21       70.88      5.88 o 
   0  13   2       81.17       67.89      5.79 o 
   1  13   2       26.67       24.80      4.25 o 
   2  13   2       92.56      105.71      7.00 o 
   3  13   2       26.55       36.04      4.74 o 
   4  13   2       85.98       88.17      9.18 o 
   5  13   2       33.41       31.74      4.84 o 
   6  13   2        7.05        8.82      5.48 o 
   7  13   2        2.33       -2.10      4.54 o 
  -6  14   2        1.60       -2.52      3.96 o 
  -5  14   2        3.91        3.56      7.69 o 
  -4  14   2       31.14       34.13      5.30 o 
  -3  14   2       25.14       24.55      4.68 o 
  -2  14   2       22.03       22.36      4.48 o 
  -1  14   2        3.47        2.92      3.46 o 
   0  14   2       20.35       13.20      4.01 o 
   1  14   2       31.42       38.22      6.94 o 
   2  14   2       10.06        9.91      3.87 o 
   3  14   2       76.13       75.28     12.03 o 
   4  14   2       15.08       11.06      5.69 o 
   5  14   2      105.25      120.41      8.14 o 
   6  14   2       17.29       23.06      6.69 o 
  -5  15   2        1.82        0.00      6.30 o 
  -4  15   2       76.67       74.76     10.11 o 
  -3  15   2        6.00       10.53      4.40 o 
  -2  15   2      122.15      137.50      8.55 o 
  -1  15   2        4.66        2.62      3.62 o 
   0  15   2        6.05        1.97      3.69 o 
   1  15   2        1.53        2.45      3.69 o 
   2  15   2       14.63        8.94      4.28 o 
   3  15   2        0.04       -1.72      3.49 o 
   4  15   2       34.18       34.66      7.69 o 
   5  15   2       24.06       25.55      7.33 o 
  -4  16   2        3.16        3.91      6.90 o 
  -3  16   2       18.23       17.16      5.35 o 
  -2  16   2        0.25       -3.10      3.86 o 
  -1  16   2       32.35       41.84      6.83 o 
   0  16   2        0.17       -2.52      3.79 o 
   1  16   2       59.13       51.84      6.30 o 
   2  16   2       55.21       43.12      8.82 o 
   3  16   2        9.83       14.11      4.85 o 
   4  16   2        0.57       -0.85      6.76 o 
  -2  17   2       29.65       17.29      7.83 o 
  -1  17   2        0.55        6.37      8.40 o 
   0  17   2        0.06       -4.04      4.04 o 
   1  17   2        0.00        6.48      6.48 o 
   2  17   2        0.00        7.33      6.62 o 
 -11   1   3        1.68       -0.82      3.24 o 
 -10   1   3       59.86       60.69      4.85 o 
  -9   1   3       22.73       20.75      2.85 o 
  -8   1   3       25.87       25.59      2.05 o 
  -7   1   3        5.55        2.12      1.19 o 
  -6   1   3     1202.71     1244.93     13.43 o 
  -5   1   3      204.37      188.95      3.17 o 
  -4   1   3     1064.84     1094.80     10.40 o 
  -3   1   3     1707.29     1833.97     17.59 o 
  -1   1   3     2527.67     2453.85     21.71 o 
   0   1   3     1622.07     1540.48     12.51 o 
   1   1   3     1416.44     1345.01     12.15 o 
   2   1   3      842.43      878.04      9.87 o 
   3   1   3      195.25      161.58      2.93 o 
   4   1   3      144.87      149.10      3.93 o 
   5   1   3      302.31      256.88      5.90 o 
   6   1   3       23.82       25.72      1.54 o 
   7   1   3      800.20      803.32     12.25 o 
   8   1   3      169.08      164.80      6.11 o 
   9   1   3      242.76      246.25      9.57 o 
  10   1   3       47.20       46.12      7.35 o 
 -11   2   3        0.92        6.94      3.70 o 
 -10   2   3       28.20       25.42      4.89 o 
  -9   2   3        0.47       -1.13      2.13 o 
  -8   2   3       24.52       27.43      2.08 o 
  -7   2   3       78.28       90.57      2.91 o 
  -6   2   3      154.56      161.98      3.21 o 
  -5   2   3       98.76      111.23      2.35 o 
  -4   2   3     1647.70     1715.20     15.70 o 
  -3   2   3      316.70      317.43      4.23 o 
  -2   2   3     2997.89     3195.96     31.29 o 
  -1   2   3     3420.56     3557.74     35.70 o 
   0   2   3      523.30      456.51      4.83 o 
   1   2   3       14.62       12.37      1.30 o 
   2   2   3     1420.66     1641.93     17.28 o 
   3   2   3      267.53      269.62      4.58 o 
   4   2   3      220.92      238.46      6.66 o 
   5   2   3      553.27      607.62     11.54 o 
   6   2   3        3.30        2.68      1.37 o 
   7   2   3        4.50        1.53      2.09 o 
   8   2   3       18.10       22.21      3.61 o 
   9   2   3      121.80      121.81      8.37 o 
  10   2   3       40.50       41.12      5.99 o 
 -11   3   3        3.47        1.12      3.20 o 
 -10   3   3        6.37        7.64      3.13 o 
  -9   3   3        2.71       -0.18      2.39 o 
  -8   3   3       78.12       74.01      3.27 o 
  -7   3   3        5.69        6.86      1.54 o 
  -6   3   3      203.48      197.60      3.87 o 
  -5   3   3      249.82      273.89      4.23 o 
  -4   3   3     1199.54     1278.39     14.06 o 
  -3   3   3      843.61      856.93      9.55 o 
  -2   3   3      105.59       96.65      3.52 o 
  -1   3   3      245.70      205.64      3.19 o 
   0   3   3       36.31       25.32      1.04 o 
   1   3   3     4695.71     4524.39     45.27 o 
   2   3   3      481.06      466.78      5.43 o 
   3   3   3      252.94      239.24      3.76 o 
   4   3   3      176.98      212.83      7.20 o 
   5   3   3      168.85      160.90      5.47 o 
   6   3   3       30.34       32.78      1.94 o 
   7   3   3      485.21      455.52     11.36 o 
   8   3   3      120.55      116.07      5.61 o 
   9   3   3        9.87        5.69      4.61 o 
  10   3   3        0.01        3.19      4.72 o 
 -10   4   3       28.36       19.32      3.67 o 
  -9   4   3       29.91       32.99      4.20 o 
  -8   4   3        3.37        2.44      2.03 o 
  -7   4   3      195.00      228.74      6.71 o 
  -6   4   3      469.43      460.91      7.84 o 
  -5   4   3        0.28       -1.13      1.13 o 
  -4   4   3     2041.89     2168.73     22.53 o 
  -3   4   3     3118.09     3232.15     37.90 o 
  -2   4   3      691.54      652.27      9.40 o 
  -1   4   3      647.07      616.83      8.28 o 
   0   4   3       37.81       28.70      1.79 o 
   1   4   3      146.49      184.34      3.99 o 
   2   4   3      144.76      190.97      3.28 o 
   3   4   3        4.59       10.57      0.96 o 
   4   4   3        0.29        0.44      0.90 o 
   5   4   3      107.42      103.48      2.31 o 
   6   4   3        0.32        0.30      1.25 o 
   7   4   3        0.71       -1.15      3.29 o 
   8   4   3       21.02       17.35      7.18 o 
   9   4   3       42.11       32.36      5.06 o 
  10   4   3       57.93       54.67     22.84 o 
 -10   5   3       27.67       23.67      3.92 o 
  -9   5   3        1.16       -1.50      2.74 o 
  -8   5   3       44.12       40.06      3.48 o 
  -7   5   3       50.10       46.00      3.06 o 
  -6   5   3      298.11      290.53      5.98 o 
  -5   5   3      460.71      464.52      7.17 o 
  -4   5   3      578.34      582.92     11.90 o 
  -3   5   3      105.17      128.77      2.92 o 
  -2   5   3     1079.10     1204.44     13.91 o 
  -1   5   3       55.96       39.03      1.56 o 
   0   5   3      457.59      500.26      6.43 o 
   1   5   3      861.15      820.05      9.65 o 
   2   5   3       10.75        9.28      0.90 o 
   3   5   3      405.44      413.75      5.99 o 
   4   5   3      281.67      279.10      4.40 o 
   5   5   3      452.37      455.07      6.39 o 
   6   5   3      230.37      225.17      4.53 o 
   7   5   3       43.15       34.87      3.73 o 
   8   5   3       33.64       24.99      6.85 o 
   9   5   3        0.23        5.02     11.14 o 
  10   5   3        0.00        1.18      6.34 o 
 -10   6   3       17.36       15.39      4.01 o 
  -9   6   3      179.63      175.11      8.25 o 
  -8   6   3       32.26       29.31      4.80 o 
  -7   6   3       46.03       61.34      3.49 o 
  -6   6   3      569.24      545.34      9.80 o 
  -5   6   3      296.71      302.88      5.82 o 
  -4   6   3       95.89       93.20      3.08 o 
  -3   6   3      431.57      435.15      6.30 o 
  -2   6   3     1085.45     1089.45     12.93 o 
  -1   6   3      378.62      373.86      5.42 o 
   0   6   3       33.72       25.35      1.37 o 
   1   6   3      310.63      281.72      4.35 o 
   2   6   3      201.50      171.79      4.21 o 
   3   6   3        4.70        6.72      1.10 o 
   4   6   3      653.91      639.19      9.49 o 
   5   6   3        5.80        6.85      1.76 o 
   6   6   3      117.93      116.16      4.59 o 
   7   6   3        4.77        3.39      2.59 o 
   8   6   3       98.04       94.97      5.98 o 
   9   6   3        0.04       -0.30      7.12 o 
 -10   7   3       20.45       18.47      4.28 o 
  -9   7   3        2.55        3.37      5.76 o 
  -8   7   3       48.71       50.13      9.95 o 
  -7   7   3       73.68       64.38      3.69 o 
  -6   7   3       15.46       12.73      2.37 o 
  -5   7   3       66.35       63.52      3.19 o 
  -4   7   3        0.04       -0.29      1.38 o 
  -3   7   3       32.05       26.61      2.15 o 
  -2   7   3       76.04       69.64      3.36 o 
  -1   7   3        1.25        1.44      0.91 o 
   0   7   3      614.23      653.35      8.48 o 
   1   7   3      448.17      500.03      6.84 o 
   2   7   3       23.82       33.43      1.76 o 
   3   7   3       69.17       78.47      3.51 o 
   4   7   3        4.81        2.78      1.53 o 
   5   7   3      460.57      445.10      7.61 o 
   6   7   3      123.18      116.25      4.94 o 
   7   7   3        2.82        1.37      5.09 o 
   8   7   3        9.44        8.77      3.40 o 
   9   7   3        4.83        3.81     18.86 o 
 -10   8   3        0.08       -0.21      4.91 o 
  -9   8   3      136.34      166.95     12.10 o 
  -8   8   3      150.68      132.20     17.58 o 
  -7   8   3       63.27       72.31      9.58 o 
  -6   8   3       50.80       41.93      3.39 o 
  -5   8   3      145.84      148.61      4.82 o 
  -4   8   3        1.49        0.72      1.78 o 
  -3   8   3      181.43      186.19      9.10 o 
  -2   8   3        1.71        2.37      1.53 o 
  -1   8   3       87.47       68.71      5.80 o 
   0   8   3      619.16      572.61     11.17 o 
   1   8   3      546.20      520.07     10.36 o 
   2   8   3     1051.07     1057.60     29.15 o 
   3   8   3      101.92      100.77      4.16 o 
   4   8   3      966.54      992.60     21.85 o 
   5   8   3        7.73        5.76      2.07 o 
   6   8   3      158.52      163.44      7.77 o 
   7   8   3        0.96        2.99      4.48 o 
   8   8   3       74.32       88.46      6.76 o 
   9   8   3       25.74       25.39      9.89 o 
  -9   9   3        0.20        4.84      5.27 o 
  -8   9   3        1.04        5.91      6.44 o 
  -7   9   3       99.17       89.54      5.92 o 
  -6   9   3       10.06        7.82      2.38 o 
  -5   9   3       33.18       31.65      3.12 o 
  -4   9   3        0.11       -0.25      1.84 o 
  -3   9   3      220.09      224.17      6.88 o 
  -2   9   3       49.91       48.53      3.30 o 
  -1   9   3       21.53       17.33      2.28 o 
   0   9   3       21.06       16.59      3.75 o 
   1   9   3        0.60        1.13      2.08 o 
   2   9   3       13.95       12.66      2.34 o 
   3   9   3      160.43      182.59      8.42 o 
   4   9   3       13.86       15.18      5.29 o 
   5   9   3        5.26        2.65      5.19 o 
   6   9   3       44.92       36.31      4.57 o 
   7   9   3        4.07       -0.30      3.06 o 
   8   9   3        5.37        2.33      3.47 o 
   9   9   3        0.80       18.15     11.39 o 
  -9  10   3       39.98       35.72      7.47 o 
  -8  10   3        3.35        9.54      5.27 o 
  -7  10   3       96.13      104.76      9.02 o 
  -6  10   3       11.29        8.79      2.54 o 
  -5  10   3       27.77       34.65      3.31 o 
  -4  10   3       24.38       31.63      3.14 o 
  -3  10   3      249.19      237.85      7.67 o 
  -2  10   3      208.55      201.14      6.50 o 
  -1  10   3        1.01        0.95      1.81 o 
   0  10   3      110.01       97.37      5.38 o 
   1  10   3      165.47      161.86      6.88 o 
   2  10   3     1457.51     1422.91     29.76 o 
   3  10   3      546.88      552.87     17.65 o 
   4  10   3      426.12      435.44     16.87 o 
   5  10   3       46.07       54.24      4.57 o 
   6  10   3       46.95       40.51      5.27 o 
   7  10   3        2.60        4.67      3.57 o 
   8  10   3       57.22       64.97      6.64 o 
  -8  11   3        0.60        7.33      5.41 o 
  -7  11   3        4.86        2.88      3.74 o 
  -6  11   3        5.05        2.41      3.40 o 
  -5  11   3        5.31        6.53      3.88 o 
  -4  11   3       10.99       12.50      2.65 o 
  -3  11   3       49.89       43.96      3.72 o 
  -2  11   3        3.34        5.24      2.86 o 
  -1  11   3       80.90       89.21     22.20 o 
   0  11   3        2.56        4.36      2.83 o 
   1  11   3       41.28       38.41      4.30 o 
   2  11   3        9.98       10.18      9.71 o 
   3  11   3       25.39       31.30      4.14 o 
   4  11   3        5.36        8.07      3.16 o 
   5  11   3       91.59       93.92      6.14 o 
   6  11   3        0.85       -2.80      8.61 o 
   7  11   3        4.17        3.57      4.03 o 
   8  11   3        4.20        5.30     14.52 o 
  -8  12   3        0.03       -0.57      5.12 o 
  -7  12   3       22.77       21.92      4.76 o 
  -6  12   3        1.02       -3.18      3.18 o 
  -5  12   3       94.02      100.01      6.96 o 
  -4  12   3       12.69       15.41      3.89 o 
  -3  12   3       43.65       40.62      4.91 o 
  -2  12   3      254.12      251.86      9.58 o 
  -1  12   3        2.81        0.38      2.87 o 
   0  12   3      184.27      189.50      8.20 o 
   1  12   3      236.67      243.80     14.05 o 
   2  12   3       87.11       77.45      5.94 o 
   3  12   3       14.54       13.51      3.72 o 
   4  12   3      177.95      191.93     11.81 o 
   5  12   3        0.78        2.61      3.24 o 
   6  12   3       42.73       41.35      7.01 o 
   7  12   3       15.17        5.92      4.63 o 
  -7  13   3        1.28       -3.74      3.74 o 
  -6  13   3        0.02       -1.30      3.60 o 
  -5  13   3        9.82        3.92      3.78 o 
  -4  13   3       11.43       17.35      4.15 o 
  -3  13   3        9.14        2.17      4.27 o 
  -2  13   3       32.52       37.30      4.72 o 
  -1  13   3        0.65        7.50      3.52 o 
   0  13   3        1.75        2.27      4.41 o 
   1  13   3       31.02       36.86     11.24 o 
   2  13   3       18.75       19.94      4.25 o 
   3  13   3       62.57       63.07      5.85 o 
   4  13   3       33.54       30.54     10.67 o 
   5  13   3       71.36       74.48      6.40 o 
   6  13   3        3.38       -4.36     15.41 o 
  -6  14   3       13.07       13.87      6.01 o 
  -5  14   3       27.06       26.30      5.14 o 
  -4  14   3       39.37       36.79      6.12 o 
  -3  14   3       34.13       28.46     10.89 o 
  -2  14   3       96.86       91.53      7.09 o 
  -1  14   3       45.80       55.38      5.68 o 
   0  14   3       93.17       98.47      7.35 o 
   1  14   3       48.47       40.39      9.25 o 
   2  14   3       11.84        5.60      3.70 o 
   3  14   3       34.29       31.68      5.02 o 
   4  14   3       54.95       45.50      5.59 o 
   5  14   3        0.58        6.05      5.84 o 
   6  14   3       22.11        5.35     22.59 o 
  -5  15   3        0.67        0.45      4.31 o 
  -4  15   3       13.29       14.69      4.85 o 
  -3  15   3        5.04       11.92      4.82 o 
  -2  15   3       47.97       55.09     10.35 o 
  -1  15   3        2.85        0.72      3.70 o 
   0  15   3        4.31        3.40      6.51 o 
   1  15   3       95.14      105.77     12.60 o 
   2  15   3        0.05       -0.48      3.75 o 
   3  15   3       27.02       23.58      5.03 o 
   4  15   3        0.02        0.33      3.89 o 
   5  15   3       34.25       51.02      8.54 o 
  -4  16   3        6.08       -0.43      7.05 o 
  -3  16   3       78.10       85.66      7.95 o 
  -2  16   3       48.85       55.44      9.46 o 
  -1  16   3        0.00       -0.67      3.99 o 
   0  16   3        0.59        0.97      5.94 o 
   1  16   3        5.79        0.36      3.82 o 
   2  16   3        0.07       -0.50      3.92 o 
   3  16   3        5.77        5.09      4.42 o 
  -1  17   3       18.91       12.88      7.33 o 
   0  17   3       25.14       15.94      7.05 o 
   1  17   3       28.64       20.85      7.97 o 
 -11   0   4        5.91        7.83      5.48 o 
 -10   0   4       68.92       66.86      8.40 o 
  -9   0   4       32.32       26.54      4.25 o 
  -8   0   4      147.21      152.50      5.95 o 
  -7   0   4        3.12        6.61      2.28 o 
  -6   0   4     1412.00     1354.78     18.95 o 
  -5   0   4      421.95      455.27      9.36 o 
  -4   0   4     3554.89     3682.23     55.70 o 
  -3   0   4      274.12      288.65      6.22 o 
  -2   0   4     2200.74     2105.39     27.87 o 
  -1   0   4     1202.41     1170.13     14.86 o 
   0   0   4      318.70      226.37      3.36 o 
   1   0   4        0.70        2.02      0.68 o 
   2   0   4      531.54      664.29     13.01 o 
   3   0   4     1682.49     1831.36     45.60 o 
   4   0   4       50.11       55.16      5.37 o 
   5   0   4      680.94      747.63     22.75 o 
   6   0   4      173.91      164.54      5.50 o 
   7   0   4       49.79       46.15      6.94 o 
   8   0   4      227.30      231.35     14.42 o 
   9   0   4      236.04      245.32     16.33 o 
  10   0   4       52.06       37.50     10.18 o 
 -11   1   4        3.84        9.75      3.79 o 
 -10   1   4        0.13        1.03      2.94 o 
  -9   1   4        0.61        0.60      2.37 o 
  -8   1   4       99.29       97.66      3.57 o 
  -7   1   4        3.30        5.17      1.48 o 
  -6   1   4      207.18      208.60      3.89 o 
  -5   1   4      367.24      363.39      5.03 o 
  -4   1   4        0.92       -0.76      0.76 o 
  -3   1   4      494.84      508.36      6.90 o 
  -2   1   4       12.58       11.08      0.83 o 
  -1   1   4      157.19      163.90      2.22 o 
   0   1   4      423.79      408.95      4.05 o 
   1   1   4      129.38      154.37      1.89 o 
   2   1   4      490.58      520.85      7.10 o 
   3   1   4      322.91      306.95      4.70 o 
   4   1   4       41.68       43.05      1.78 o 
   5   1   4       17.06       20.36      3.39 o 
   6   1   4      100.33      100.57      4.11 o 
   7   1   4       87.55       97.77      6.95 o 
   8   1   4       57.02       60.78      3.99 o 
   9   1   4       22.52       23.78      3.95 o 
  10   1   4        0.97        1.26      4.79 o 
 -11   2   4       33.25       34.13      5.15 o 
 -10   2   4       41.74       44.03      4.45 o 
  -9   2   4        0.63        0.96      2.46 o 
  -8   2   4      160.06      166.90      4.35 o 
  -7   2   4      136.63      133.68      3.94 o 
  -6   2   4      732.60      737.76      9.04 o 
  -5   2   4        0.01       -0.98      0.98 o 
  -4   2   4     1623.79     1673.04     17.49 o 
  -3   2   4       24.85       19.97      1.19 o 
  -2   2   4      886.26      868.54      9.43 o 
  -1   2   4       20.62       19.68      0.90 o 
   0   2   4     1519.46     1494.51     13.56 o 
   1   2   4      231.43      205.21      2.54 o 
   2   2   4       38.44       31.01      1.72 o 
   3   2   4       83.99      105.47      2.73 o 
   4   2   4        0.89        0.49      0.93 o 
   5   2   4       36.04       34.70      2.91 o 
   6   2   4      274.21      281.90      6.99 o 
   7   2   4       77.51       70.03      6.13 o 
   8   2   4      130.11      132.56      8.67 o 
   9   2   4      143.02      139.69     37.08 o 
  10   2   4        1.95       -3.55      6.44 o 
 -11   3   4        0.18       -3.34      3.34 o 
 -10   3   4       11.23        8.50      4.22 o 
  -9   3   4        1.36       -0.96      2.40 o 
  -8   3   4       45.19       48.78      3.33 o 
  -7   3   4      103.63      111.07      4.33 o 
  -6   3   4       19.42       16.02      1.63 o 
  -5   3   4      398.00      402.54      5.59 o 
  -4   3   4      899.82     1002.74     11.21 o 
  -3   3   4     2283.80     2483.39     25.02 o 
  -2   3   4      114.59      118.30      2.67 o 
  -1   3   4      519.36      518.48      6.04 o 
   0   3   4      313.38      294.66      3.62 o 
   1   3   4       53.40       67.55      1.52 o 
   2   3   4       78.36       91.94      1.89 o 
   4   3   4      115.51      112.33      5.30 o 
   5   3   4      309.35      325.58      8.75 o 
   6   3   4      944.52      963.26     20.25 o 
   7   3   4        1.27        2.97      4.93 o 
   8   3   4       44.54       44.91     14.48 o 
   9   3   4        5.59       10.47      6.10 o 
  10   3   4        8.43        9.46      7.65 o 
 -10   4   4       80.21       75.74      6.71 o 
  -9   4   4       11.39        6.98      3.25 o 
  -8   4   4       25.35       23.25      2.56 o 
  -7   4   4       46.63       42.12      2.68 o 
  -6   4   4       45.28       37.59      3.32 o 
  -5   4   4      138.98      132.77      3.46 o 
  -4   4   4      539.68      520.81      6.72 o 
  -3   4   4      374.61      413.63      5.96 o 
  -2   4   4      154.96      139.19      3.17 o 
  -1   4   4       31.94       45.33      1.65 o 
   0   4   4     3197.99     3198.61     43.25 o 
   1   4   4      610.76      631.07      6.73 o 
   2   4   4     1804.65     1851.23     25.63 o 
   4   4   4      227.22      233.35      4.90 o 
   5   4   4       96.00      108.32      9.18 o 
   6   4   4      431.66      441.95     11.67 o 
   7   4   4      523.09      491.50     19.23 o 
   8   4   4       12.10       13.33      6.27 o 
   9   4   4        9.91       14.24      9.93 o 
  10   4   4        4.64       15.21      7.04 o 
 -10   5   4       43.69       45.40      7.95 o 
  -9   5   4        0.91       -0.89      2.93 o 
  -8   5   4       12.37       14.45      2.51 o 
  -7   5   4      204.56      215.88      6.89 o 
  -6   5   4        7.11        7.77      2.04 o 
  -5   5   4      553.42      558.73      8.30 o 
  -4   5   4       66.96       69.08      2.86 o 
  -3   5   4      625.40      596.80      8.66 o 
  -2   5   4      443.76      454.34      6.31 o 
  -1   5   4     1145.14     1097.40     17.32 o 
   0   5   4      557.33      696.58      8.57 o 
   1   5   4      153.12      118.23      2.48 o 
   2   5   4      766.28      785.42     10.31 o 
   3   5   4       14.22       13.16      1.16 o 
   4   5   4      547.22      544.53      7.21 o 
   5   5   4      119.72      122.25      3.28 o 
   6   5   4      449.28      448.13      8.21 o 
   7   5   4        6.71        4.76      2.40 o 
   8   5   4       20.24       24.01      4.00 o 
   9   5   4       42.67       40.79      9.82 o 
 -10   6   4       19.72       27.10      4.75 o 
  -9   6   4        1.98        2.49      3.12 o 
  -8   6   4        7.24        8.29      2.38 o 
  -7   6   4      227.58      225.03      6.24 o 
  -6   6   4        7.43        5.78      1.89 o 
  -5   6   4      102.18       97.07      4.35 o 
  -4   6   4        3.17        2.28      1.29 o 
  -3   6   4       79.52       77.71      4.79 o 
  -2   6   4      375.61      338.65      6.04 o 
  -1   6   4       57.29       68.68      2.64 o 
   0   6   4     2475.99     2513.33     27.38 o 
   1   6   4      691.31      693.13      8.64 o 
   2   6   4      625.60      624.09      7.86 o 
   3   6   4      578.85      638.05      8.93 o 
   4   6   4      811.71      843.19     11.86 o 
   5   6   4      192.55      189.16      4.21 o 
   6   6   4       49.30       47.49      3.65 o 
   7   6   4      127.38      120.71     12.74 o 
   8   6   4       37.33       36.38      4.83 o 
   9   6   4        6.85        6.46      6.37 o 
 -10   7   4       20.58       22.56      4.65 o 
  -9   7   4       17.62       20.45      6.83 o 
  -8   7   4       40.90       42.70      4.03 o 
  -7   7   4      105.58      101.59     10.58 o 
  -6   7   4       51.63       43.62      2.89 o 
  -5   7   4      253.02      270.89      6.50 o 
  -4   7   4       65.91       77.86      3.94 o 
  -3   7   4      197.37      198.82      5.70 o 
  -2   7   4      202.45      214.03      5.78 o 
  -1   7   4      297.12      249.20      6.23 o 
   0   7   4      275.75      249.82      4.75 o 
   1   7   4      319.56      302.85      5.26 o 
   2   7   4        0.39       -0.03      0.96 o 
   3   7   4      902.99      897.74     20.72 o 
   4   7   4     1541.65     1560.93     20.69 o 
   5   7   4       14.14       15.43      3.39 o 
   6   7   4        1.59        2.10      2.47 o 
   7   7   4       13.98       11.96      4.63 o 
   8   7   4       31.32       29.23      5.79 o 
   9   7   4       25.49       22.61     15.37 o 
 -10   8   4        0.70       -3.77      4.91 o 
  -9   8   4       17.53       11.74      3.87 o 
  -8   8   4       22.35       21.71      4.95 o 
  -7   8   4        3.72        4.13      2.78 o 
  -6   8   4      108.67       84.02     11.22 o 
  -5   8   4        7.81        6.52      1.92 o 
  -4   8   4       26.05       26.29      3.33 o 
  -3   8   4        0.24        1.94      1.76 o 
  -2   8   4        5.63        3.89      1.87 o 
  -1   8   4       64.18       69.70      3.98 o 
   0   8   4      530.64      536.17     12.44 o 
   1   8   4      139.48      131.78      4.59 o 
   2   8   4      336.17      361.06      7.01 o 
   3   8   4      375.30      402.65      7.63 o 
   4   8   4        4.81        6.16      2.00 o 
   5   8   4      111.32      118.19      9.27 o 
   6   8   4        8.94        4.62      3.04 o 
   7   8   4       13.65       15.98      3.70 o 
   8   8   4        0.98       26.97     11.81 o 
   9   8   4       10.78       18.50      7.45 o 
  -9   9   4      109.87       99.62      7.37 o 
  -8   9   4        3.09        9.21      3.93 o 
  -7   9   4      137.82      145.23      7.19 o 
  -6   9   4       37.51       32.69      3.35 o 
  -5   9   4       24.81       17.78      2.71 o 
  -4   9   4       57.04       65.83      4.12 o 
  -3   9   4      346.95      354.01      8.79 o 
  -2   9   4      144.17      124.03      6.03 o 
  -1   9   4       79.39       84.24      4.11 o 
   0   9   4        1.38       -2.95      2.95 o 
   1   9   4      517.47      507.70     10.66 o 
   2   9   4      163.39      160.87      5.40 o 
   3   9   4     1249.81     1298.71     22.21 o 
   4   9   4       16.33       18.02      2.41 o 
   5   9   4       27.35       31.51      6.03 o 
   6   9   4      116.68      117.93      8.08 o 
   7   9   4        5.09        5.45      3.43 o 
   8   9   4        1.30       17.51     11.88 o 
  -9  10   4        1.93        8.97      5.69 o 
  -8  10   4       19.42       13.54      7.22 o 
  -7  10   4        0.06        1.29      3.55 o 
  -6  10   4        0.09       -1.86      2.72 o 
  -5  10   4        7.72        4.21      2.34 o 
  -4  10   4       77.89       57.69      4.06 o 
  -3  10   4       36.84       33.05      3.33 o 
  -2  10   4      203.51      202.57      8.05 o 
  -1  10   4       19.09       21.42      2.89 o 
   0  10   4        0.72       -1.41      3.18 o 
   1  10   4       12.52        5.75      2.35 o 
   2  10   4       17.77       19.48      3.41 o 
   3  10   4       57.16       58.68      4.00 o 
   4  10   4        0.28       -1.68      2.38 o 
   5  10   4        0.07       -0.21      2.55 o 
   6  10   4        1.57       -1.05      4.02 o 
   7  10   4        2.58        2.07      3.51 o 
   8  10   4        0.11        6.90     11.53 o 
  -8  11   4        6.58       10.11      5.84 o 
  -7  11   4       29.78       20.18     15.49 o 
  -6  11   4       28.04       27.38      3.61 o 
  -5  11   4        3.57        9.13      2.66 o 
  -4  11   4       88.06       86.49      4.95 o 
  -3  11   4      153.64      167.38      6.27 o 
  -2  11   4      139.59      122.91     12.99 o 
  -1  11   4      133.84      148.09      5.87 o 
   0  11   4      282.06      284.46     16.19 o 
   1  11   4      442.84      444.87     13.27 o 
   2  11   4       38.18       43.27      4.60 o 
   3  11   4      294.70      304.43     10.21 o 
   4  11   4       30.82       34.89      4.27 o 
   5  11   4       76.38       78.13     10.67 o 
   6  11   4        1.79       -3.33      3.33 o 
   7  11   4        0.65       -0.80      9.64 o 
  -7  12   4        4.01        0.48      3.77 o 
  -6  12   4        5.55       -3.36      3.36 o 
  -5  12   4       11.42       18.84      3.24 o 
  -4  12   4       20.21       22.01      4.04 o 
  -3  12   4       15.03       14.16      2.92 o 
  -2  12   4        1.14        2.77      2.45 o 
  -1  12   4       23.63       22.41      4.10 o 
   0  12   4      620.55      632.16     16.83 o 
   1  12   4       34.98       35.71      4.48 o 
   2  12   4        1.32        1.53      3.20 o 
   3  12   4      108.18      109.19      6.81 o 
   4  12   4       31.49       35.79      4.55 o 
   5  12   4       13.15        3.70      4.55 o 
   6  12   4        5.96       -0.04      4.12 o 
   7  12   4        8.67        8.67      4.91 o 
  -7  13   4       23.49       33.99      5.72 o 
  -6  13   4        4.51        0.55      5.52 o 
  -5  13   4       40.94       50.28      6.01 o 
  -4  13   4       14.16       16.71      4.17 o 
  -3  13   4      103.16      119.41     10.46 o 
  -2  13   4        6.30        7.79      3.62 o 
  -1  13   4      311.13      339.53     11.80 o 
   0  13   4       99.93       96.69      6.99 o 
   1  13   4       10.89        8.63      3.73 o 
   2  13   4        7.77        7.26      3.57 o 
   3  13   4       67.05       64.57      5.87 o 
   4  13   4        0.14        2.01      3.45 o 
   5  13   4       11.69       11.88      5.48 o 
   6  13   4       10.40        8.72      5.62 o 
  -6  14   4       38.64       46.05      6.35 o 
  -5  14   4        1.02       -0.86      4.27 o 
  -4  14   4        0.02       -3.12      5.62 o 
  -3  14   4        8.27        8.03      4.07 o 
  -2  14   4       99.37       98.20     10.46 o 
  -1  14   4       39.32       39.78      7.47 o 
   0  14   4       22.70       29.71      6.08 o 
   1  14   4       47.30       52.73      5.66 o 
   2  14   4       69.86       60.86      5.99 o 
   3  14   4       55.69       59.79      6.40 o 
   4  14   4       15.21       18.88      4.52 o 
   5  14   4       37.15       46.40      7.76 o 
  -5  15   4       31.47       19.57      7.97 o 
  -4  15   4        0.00       -3.10      9.71 o 
  -3  15   4       87.81       84.77      7.55 o 
  -2  15   4        0.48        5.68      4.23 o 
  -1  15   4       65.64       63.35      6.50 o 
   0  15   4        0.18       -1.45      3.64 o 
   1  15   4        1.73        0.76      3.84 o 
   2  15   4       15.83       16.23      4.55 o 
   3  15   4        2.97        0.04      3.77 o 
   4  15   4       11.58       12.18      4.98 o 
  -4  16   4       55.55       68.24     10.89 o 
  -3  16   4        0.39       -4.06      4.06 o 
  -2  16   4        5.14        3.37      4.58 o 
  -1  16   4        5.66        3.76      6.40 o 
   0  16   4       15.01       16.66      9.39 o 
   1  16   4        0.07        2.77      4.07 o 
   2  16   4       35.71       41.02      6.03 o 
   3  16   4       11.30       17.22      7.33 o 
   0  17   4        0.35       -4.48      5.98 o 
   1  17   4        1.51       -3.63      6.05 o 
 -11   1   5       27.74       34.27      5.40 o 
 -10   1   5        0.12        0.54      3.14 o 
  -9   1   5       68.10       70.39      4.21 o 
  -8   1   5      133.65      152.32      4.33 o 
  -7   1   5      314.87      289.28      5.64 o 
  -6   1   5      648.15      673.00      9.67 o 
  -5   1   5     1237.33     1276.26     14.28 o 
  -4   1   5      859.62      858.17      9.89 o 
  -3   1   5      174.23      158.63      2.74 o 
  -2   1   5     1646.58     1672.38     16.87 o 
  -1   1   5       23.32       19.51      0.81 o 
   0   1   5      413.13      380.11      3.59 o 
   1   1   5      535.02      550.87      5.27 o 
   2   1   5     1794.21     2024.17     23.68 o 
   3   1   5      469.90      480.75      7.26 o 
   4   1   5     1083.51     1043.02     14.25 o 
   5   1   5       33.35       39.80      3.98 o 
   6   1   5      503.24      466.90      9.51 o 
   7   1   5       80.18       75.18      5.88 o 
   8   1   5      224.64      229.72      9.70 o 
   9   1   5       21.68       30.99      5.64 o 
  10   1   5       59.19       56.44     12.03 o 
 -11   2   5        1.40       -0.87      3.55 o 
 -10   2   5        1.38        0.99      3.24 o 
  -9   2   5        8.81        5.96      2.85 o 
  -8   2   5       45.96       39.71      2.87 o 
  -7   2   5        0.32       -1.57      1.57 o 
  -6   2   5       17.38       11.82      2.50 o 
  -5   2   5      254.80      275.91      5.08 o 
  -4   2   5      129.31      127.42      2.91 o 
  -3   2   5        6.08        4.00      0.90 o 
  -2   2   5      100.82      106.97      2.15 o 
  -1   2   5      902.55      994.63      9.14 o 
   0   2   5      432.90      469.92      4.77 o 
   1   2   5       63.42       48.77      1.24 o 
   2   2   5       10.36       14.73      0.81 o 
   3   2   5     1588.37     1800.89     25.24 o 
   4   2   5       52.86       64.31      2.39 o 
   5   2   5       48.65       48.96      2.95 o 
   6   2   5       48.65       54.23      3.49 o 
   7   2   5      228.88      229.83     10.17 o 
   8   2   5       16.31       31.17      9.54 o 
   9   2   5        7.76        7.31      6.04 o 
  10   2   5        4.30       12.36      6.87 o 
 -11   3   5       29.42       30.03      7.47 o 
 -10   3   5       39.20       33.67      4.80 o 
  -9   3   5       95.28       86.81      5.49 o 
  -8   3   5        1.65        1.74      1.92 o 
  -7   3   5       80.45       74.54      3.76 o 
  -6   3   5        0.06       -1.18      1.47 o 
  -5   3   5      213.35      199.77      4.57 o 
  -4   3   5     1116.12     1141.85     13.75 o 
  -3   3   5      300.89      288.48      6.16 o 
  -1   3   5     2251.98     2318.37     28.24 o 
   0   3   5     4273.25     4407.19     41.35 o 
   1   3   5      515.93      560.81      6.31 o 
   2   3   5     2235.14     2311.24     24.31 o 
   3   3   5        0.31       -0.80      1.08 o 
   4   3   5      174.04      158.07      4.31 o 
   5   3   5       29.58       31.11      3.09 o 
   6   3   5      112.36      106.09      5.42 o 
   7   3   5       10.94       12.29      6.05 o 
   8   3   5      174.46      175.97     13.31 o 
   9   3   5       26.85       29.86      7.27 o 
  10   3   5        7.00        7.33      7.01 o 
 -10   4   5       21.22       21.90      5.76 o 
  -9   4   5        4.23       -1.81      4.45 o 
  -8   4   5       32.41       39.51      3.11 o 
  -7   4   5       91.09       76.93      4.60 o 
  -6   4   5      176.40      178.27      5.11 o 
  -5   4   5      327.82      315.35      6.71 o 
  -4   4   5       50.59       45.78      2.36 o 
  -3   4   5      221.93      243.43      4.45 o 
  -2   4   5       36.28       35.10      2.01 o 
   0   4   5      172.93      199.71      3.45 o 
   1   4   5     3137.87     3660.47     35.69 o 
   2   4   5       29.81       41.21      1.64 o 
   3   4   5        4.90        4.01      0.87 o 
   4   4   5       65.05       57.92      3.68 o 
   5   4   5      238.28      230.82      9.79 o 
   6   4   5       74.06       67.65      7.99 o 
   7   4   5      332.60      305.88     19.43 o 
   8   4   5        8.84        8.78      7.72 o 
   9   4   5       26.50       31.49      7.56 o 
 -10   5   5       10.96       13.47      5.91 o 
  -9   5   5        0.15       -2.06      3.01 o 
  -8   5   5        0.03       -1.86      1.86 o 
  -7   5   5       99.26       99.61      3.90 o 
  -6   5   5       30.32       25.39      2.38 o 
  -5   5   5        2.98        1.80      1.66 o 
  -4   5   5        1.97        0.05      1.71 o 
  -3   5   5       10.10       10.66      1.62 o 
  -2   5   5       24.04       16.14      1.33 o 
  -1   5   5      450.94      457.60      5.85 o 
   0   5   5     1903.99     2013.35     22.13 o 
   1   5   5      521.68      577.40      6.72 o 
   2   5   5     1415.57     1377.08     17.36 o 
   3   5   5      148.70      159.75      3.19 o 
   4   5   5       20.02       13.04      1.46 o 
   5   5   5      179.51      187.09      7.21 o 
   6   5   5      212.87      219.58     12.65 o 
   7   5   5        0.00       -0.87      8.36 o 
   8   5   5        0.95        9.21      6.05 o 
   9   5   5       19.58       20.29      7.20 o 
 -10   6   5       17.45       15.48      6.72 o 
  -9   6   5        0.69        1.16      3.01 o 
  -8   6   5       42.70       56.16      5.94 o 
  -7   6   5       14.98       23.30      3.31 o 
  -6   6   5      221.99      231.18      5.65 o 
  -5   6   5      474.35      484.63      9.10 o 
  -4   6   5      171.31      167.33      4.48 o 
  -3   6   5      386.76      384.09      8.52 o 
  -2   6   5      222.21      202.34      6.20 o 
  -1   6   5       46.83       39.25      2.29 o 
   0   6   5        2.29        0.84      1.04 o 
   1   6   5      156.19      191.72      3.20 o 
   2   6   5      266.11      280.95      7.54 o 
   3   6   5      158.87      144.03      3.63 o 
   4   6   5       72.87       71.58      2.66 o 
   5   6   5     1034.18     1035.12     14.13 o 
   6   6   5      140.29      142.44      8.01 o 
   7   6   5       46.79       50.64      7.94 o 
   8   6   5        8.88        8.82      9.89 o 
   9   6   5       56.46       54.73      9.16 o 
 -10   7   5        1.87       -0.43      5.12 o 
  -9   7   5        0.28       -1.30      3.22 o 
  -8   7   5       29.00       20.26      3.35 o 
  -7   7   5        3.38        4.13      1.92 o 
  -6   7   5        0.53       -1.75      3.17 o 
  -5   7   5      103.08       97.54      4.10 o 
  -4   7   5       58.38       49.28      3.46 o 
  -3   7   5      172.46      169.99     10.75 o 
  -2   7   5        4.12        5.11      1.84 o 
  -1   7   5      237.44      249.14      7.90 o 
   0   7   5       15.75        9.47      1.73 o 
   1   7   5      343.43      348.48      5.86 o 
   2   7   5      163.32      175.26      3.69 o 
   3   7   5        4.70        3.59      1.46 o 
   4   7   5       21.72       25.77      3.35 o 
   5   7   5       85.33       84.86      3.68 o 
   6   7   5       67.09       65.84      5.09 o 
   7   7   5       26.06       34.85      4.04 o 
   8   7   5       10.75       15.01      6.65 o 
   9   7   5        2.24        0.01     16.23 o 
  -9   8   5        5.18       12.18     11.99 o 
  -8   8   5      119.13      114.18      9.13 o 
  -7   8   5       99.24       96.61      4.92 o 
  -6   8   5        9.62       12.73      3.49 o 
  -5   8   5       41.78       37.76      2.79 o 
  -4   8   5      817.81      802.15     15.54 o 
  -3   8   5      582.20      556.85     11.72 o 
  -2   8   5       59.90       55.02      4.81 o 
  -1   8   5      926.89      831.81     18.99 o 
   0   8   5       13.38        9.61      1.99 o 
   1   8   5      477.46      443.25      9.44 o 
   2   8   5      301.06      294.74      5.95 o 
   3   8   5     1087.23     1077.89     20.33 o 
   4   8   5       19.76       24.38      2.34 o 
   5   8   5      136.91      134.86      5.35 o 
   6   8   5       82.74       86.30      6.12 o 
   7   8   5       50.36       56.18      8.18 o 
   8   8   5        9.15       10.53      8.15 o 
  -9   9   5        1.24        0.49      3.50 o 
  -8   9   5       22.04       18.58      3.57 o 
  -7   9   5        3.14       -1.07      2.74 o 
  -6   9   5        2.06        3.30      2.43 o 
  -5   9   5        9.19        8.05      2.47 o 
  -4   9   5      286.43      278.67      7.87 o 
  -3   9   5       15.00       22.84      2.95 o 
  -2   9   5        0.54        1.47      2.18 o 
  -1   9   5       10.96        8.47      2.36 o 
   0   9   5       53.51       40.58      3.31 o 
   1   9   5        0.17       -1.88      1.88 o 
   2   9   5      150.84      153.39      5.38 o 
   3   9   5       99.72       94.60      8.91 o 
   4   9   5       77.02       70.02      6.55 o 
   5   9   5        0.03       -2.09      2.09 o 
   6   9   5       17.87       14.74      3.72 o 
   7   9   5        6.95        6.84      3.35 o 
   8   9   5        3.18        3.63     10.60 o 
  -8  10   5       79.02       75.12      6.92 o 
  -7  10   5        0.52        0.94      3.52 o 
  -6  10   5       45.37       45.99      4.13 o 
  -5  10   5        7.19        3.45      2.37 o 
  -4  10   5       70.76       72.58      4.56 o 
  -3  10   5       21.53       17.81      2.85 o 
  -2  10   5      470.23      491.77     14.11 o 
  -1  10   5     1580.26     1515.39     26.16 o 
   0  10   5        9.55        6.72      2.46 o 
   1  10   5     1011.32      973.14     18.08 o 
   2  10   5       47.48       50.10      3.71 o 
   3  10   5      558.67      534.16     13.93 o 
   4  10   5        2.09        4.66      2.62 o 
   5  10   5       97.02      107.41      7.48 o 
   6  10   5       30.75       33.71      4.93 o 
   7  10   5       13.17       37.72     13.81 o 
   8  10   5        0.10       15.94     12.10 o 
  -8  11   5       10.08        8.15      4.53 o 
  -7  11   5        6.93        6.87      4.02 o 
  -6  11   5        1.77        3.46      2.68 o 
  -5  11   5        0.15       -0.36      3.19 o 
  -4  11   5        1.28       -0.73      2.35 o 
  -3  11   5       17.65       18.27      3.01 o 
  -2  11   5       79.87       75.56      4.86 o 
  -1  11   5      206.71      229.75      7.35 o 
   0  11   5      170.95      172.61      6.36 o 
   1  11   5        1.12        0.65      2.49 o 
   2  11   5       15.59       20.94      3.84 o 
   3  11   5        0.06       -0.40      3.66 o 
   4  11   5       37.05       32.86      4.10 o 
   5  11   5        0.25       -4.91      4.91 o 
   6  11   5        2.86       -0.20      3.65 o 
   7  11   5        0.56       -0.15      3.84 o 
  -7  12   5       18.07       20.13      4.87 o 
  -6  12   5        6.33        7.93      4.03 o 
  -5  12   5        5.04        3.44      3.09 o 
  -4  12   5       49.02       51.81      6.11 o 
  -3  12   5       27.52       20.37      3.41 o 
  -2  12   5       48.92       48.65      5.59 o 
  -1  12   5      298.08      308.05      8.94 o 
   0  12   5        0.94        7.62      3.52 o 
   1  12   5      526.40      539.47     15.90 o 
   2  12   5       23.20       20.37      4.00 o 
   3  12   5      174.01      190.97      8.52 o 
   4  12   5        0.30       -1.94      2.94 o 
   5  12   5       15.19       13.92     21.21 o 
   6  12   5        4.67        5.49      4.77 o 
   7  12   5        1.28       -0.58      4.80 o 
  -7  13   5        5.28        6.40      7.19 o 
  -6  13   5        0.00       -2.59      6.62 o 
  -5  13   5        0.07       -1.54      2.62 o 
  -4  13   5       10.53        6.67      3.07 o 
  -3  13   5        3.79        5.26      2.89 o 
  -2  13   5       33.61       26.28      3.84 o 
  -1  13   5       41.84       44.81      5.41 o 
   0  13   5        0.04        0.52      3.88 o 
   1  13   5       61.51       57.15      5.70 o 
   2  13   5       46.60       52.87      5.37 o 
   3  13   5        7.05       11.80      3.83 o 
   4  13   5       14.88       12.85      3.97 o 
   5  13   5        0.69       -7.51     13.88 o 
   6  13   5       25.08       29.55      9.50 o 
  -6  14   5       13.97       20.00      8.04 o 
  -5  14   5       18.30       16.92      8.08 o 
  -4  14   5        7.50        8.42      4.55 o 
  -3  14   5       15.41        5.96      4.15 o 
  -2  14   5        0.04        6.07      4.00 o 
  -1  14   5       38.43       40.65      5.43 o 
   0  14   5       47.84       47.88      5.71 o 
   1  14   5        2.69       -0.55      3.55 o 
   2  14   5        0.74       -3.29      3.29 o 
   3  14   5       34.76       35.36      7.37 o 
   4  14   5        1.54        1.14      4.98 o 
   5  14   5       25.23       26.47      7.05 o 
  -5  15   5       27.26       37.36      9.54 o 
  -4  15   5       36.43       36.04      5.98 o 
  -3  15   5        5.67        6.83      6.55 o 
  -2  15   5       13.66       13.57      5.69 o 
  -1  15   5       19.43        6.40      6.19 o 
   0  15   5       26.20       23.75      5.05 o 
   1  15   5        1.40       -2.11      3.71 o 
   2  15   5       11.68        3.53      4.04 o 
   3  15   5        1.32       -3.66      3.66 o 
   4  15   5        9.13        8.90      5.98 o 
  -3  16   5       12.29       17.22      7.61 o 
  -2  16   5       27.08       22.98      5.64 o 
  -1  16   5        0.50       -3.46      4.00 o 
   0  16   5        0.00       -1.67      3.97 o 
   1  16   5        2.49       -0.42      4.70 o 
   2  16   5        0.48       -3.99      3.99 o 
 -10   0   6        9.66        6.90      5.34 o 
  -9   0   6      101.30      110.59     10.18 o 
  -8   0   6        0.17       -2.39      2.39 o 
  -7   0   6      334.94      333.89     11.89 o 
  -6   0   6        6.00        3.33      2.17 o 
  -5   0   6      522.56      524.03     13.33 o 
  -4   0   6      163.32      176.06      5.31 o 
  -3   0   6       30.45       42.23      3.40 o 
  -2   0   6       17.15       18.27      1.42 o 
  -1   0   6     1722.95     1654.08     27.89 o 
   0   0   6      795.49      885.48     10.40 o 
   1   0   6      120.88      157.05      3.84 o 
   3   0   6      857.38      867.18     24.62 o 
   4   0   6      352.98      391.08     14.63 o 
   5   0   6      352.76      324.66     13.97 o 
   6   0   6      176.20      157.22     10.65 o 
   7   0   6      134.74      132.37     10.83 o 
   8   0   6      271.22      262.09     14.84 o 
   9   0   6        2.39        5.26      5.95 o 
 -10   1   6        2.60        3.77      3.51 o 
  -9   1   6        0.82       -1.63      2.32 o 
  -8   1   6      128.21      142.74      4.33 o 
  -7   1   6        5.13        1.13      1.80 o 
  -6   1   6        1.03        0.70      1.53 o 
  -5   1   6       24.64       18.98      2.26 o 
  -4   1   6      413.14      441.26      6.88 o 
  -3   1   6      621.45      643.13      7.59 o 
  -2   1   6      142.15      164.26      2.66 o 
  -1   1   6      684.65      772.18      7.03 o 
   0   1   6      337.01      353.82      3.75 o 
   1   1   6       31.02       22.81      0.98 o 
   2   1   6       39.64       37.41      1.31 o 
   3   1   6      147.99      133.40      5.47 o 
   4   1   6       15.23       10.27      1.43 o 
   5   1   6       58.33       56.37      2.93 o 
   6   1   6       25.98       17.64      3.85 o 
   7   1   6       23.80       21.92      4.19 o 
   8   1   6       17.37       12.41      4.37 o 
   9   1   6        1.25        2.35      4.49 o 
 -10   2   6        8.82        7.54      3.87 o 
  -9   2   6       97.24       97.69      5.09 o 
  -8   2   6        0.54        1.90      2.18 o 
  -7   2   6      338.23      314.90      7.29 o 
  -6   2   6       25.22       21.69      2.12 o 
  -5   2   6      460.77      447.89      8.47 o 
  -4   2   6       85.64       95.49      3.19 o 
  -3   2   6       46.08       34.57      1.64 o 
  -2   2   6      752.54      830.66      9.55 o 
   0   2   6      196.34      221.12      3.40 o 
   1   2   6     1469.88     1610.91     14.87 o 
   2   2   6      248.11      256.82      3.88 o 
   3   2   6      288.59      303.16      5.85 o 
   4   2   6       56.67       51.00      2.56 o 
   5   2   6      464.02      446.47      8.13 o 
   6   2   6      295.06      290.75     12.42 o 
   7   2   6       12.51       14.04      5.73 o 
   8   2   6      156.06      152.00     15.73 o 
   9   2   6        4.24       -4.12      5.49 o 
 -10   3   6       22.20       18.02      4.48 o 
  -9   3   6        1.01       -0.36      3.62 o 
  -8   3   6       51.86       53.70      3.58 o 
  -7   3   6        7.78        7.37      2.22 o 
  -6   3   6      628.64      641.54     10.56 o 
  -5   3   6      111.72      119.60      4.14 o 
  -4   3   6      671.40      691.44     11.37 o 
  -3   3   6       92.89      104.56      2.61 o 
  -2   3   6       56.75       63.07      1.88 o 
  -1   3   6        1.25        2.96      0.73 o 
   0   3   6       63.52       67.22      1.64 o 
   1   3   6      327.65      345.51      3.92 o 
   3   3   6      210.21      184.43      7.15 o 
   4   3   6       19.08       12.62      1.75 o 
   5   3   6      433.65      410.03     11.92 o 
   6   3   6      240.49      243.77     12.92 o 
   7   3   6       41.87       43.54     11.67 o 
   8   3   6       24.99       20.57      6.58 o 
   9   3   6       13.39       12.54      6.51 o 
 -10   4   6        0.02        1.58      3.57 o 
  -9   4   6       53.06       44.30      4.20 o 
  -8   4   6       70.78       68.97      5.18 o 
  -7   4   6      109.41      110.53      4.54 o 
  -6   4   6        0.24       -1.80      1.80 o 
  -5   4   6      583.89      568.06     10.19 o 
  -4   4   6       63.74       60.75      3.06 o 
  -3   4   6      183.29      158.27      3.87 o 
  -2   4   6       43.45       46.26      1.86 o 
  -1   4   6        0.33        1.14      0.78 o 
   1   4   6     2401.19     2562.20     24.54 o 
   2   4   6      811.62      890.84     14.32 o 
   3   4   6      378.24      378.57      5.10 o 
   4   4   6      359.65      349.26     11.33 o 
   5   4   6        1.67        0.08      2.21 o 
   6   4   6       64.08       75.04      8.46 o 
   7   4   6       82.10       78.10     17.51 o 
   8   4   6       39.84       37.87     10.25 o 
   9   4   6       24.03       19.15      7.44 o 
 -10   5   6       13.01       15.99      4.44 o 
  -9   5   6        9.46        5.85      3.00 o 
  -8   5   6        7.85        9.27      2.43 o 
  -7   5   6       19.14       17.71      2.55 o 
  -6   5   6      228.74      237.89      6.23 o 
  -5   5   6       29.15       26.84      2.55 o 
  -4   5   6      685.99      691.28     11.66 o 
  -3   5   6       50.22       55.53      2.89 o 
  -2   5   6     1381.09     1388.93     17.81 o 
  -1   5   6     1422.81     1483.18     15.75 o 
   0   5   6        9.10        5.68      0.92 o 
   1   5   6        3.73        1.11      0.74 o 
   2   5   6       18.12       29.33      1.61 o 
   3   5   6      565.30      545.53      8.57 o 
   4   5   6       17.18       19.27      1.29 o 
   5   5   6       35.97       33.22      3.68 o 
   6   5   6      149.87      151.79     11.01 o 
   7   5   6      175.74      185.68     23.84 o 
   8   5   6       39.42       42.23      8.15 o 
   9   5   6       31.77       36.84     13.45 o 
 -10   6   6       15.25       11.99      4.33 o 
  -9   6   6        1.29        2.00      3.29 o 
  -8   6   6        3.63       -1.69      2.08 o 
  -7   6   6       12.99       12.06      2.46 o 
  -6   6   6      301.79      299.83      6.56 o 
  -5   6   6      476.40      438.02      8.80 o 
  -4   6   6      443.44      439.88      8.57 o 
  -3   6   6      232.85      225.23      5.50 o 
  -2   6   6      140.26      145.05      5.22 o 
  -1   6   6     1392.81     1407.25     20.11 o 
   0   6   6      364.72      348.39      5.31 o 
   1   6   6      838.68      829.69     13.38 o 
   2   6   6      730.50      745.22     11.50 o 
   3   6   6       54.79       45.94      2.28 o 
   4   6   6       94.69       94.95      3.09 o 
   5   6   6        3.36        0.77      2.79 o 
   6   6   6        4.35       -0.14      6.69 o 
   7   6   6        4.19        8.34      6.09 o 
   8   6   6        9.00       10.91      6.68 o 
   9   6   6        1.79        6.42      6.62 o 
  -9   7   6       11.57        9.39      3.98 o 
  -8   7   6       37.31       32.13      3.94 o 
  -7   7   6        0.04        0.13      2.09 o 
  -6   7   6        4.21        1.11      1.99 o 
  -5   7   6      111.74      118.84      5.61 o 
  -4   7   6      308.57      319.04      8.38 o 
  -3   7   6       28.50       23.69      4.21 o 
  -2   7   6     2239.28     2291.38     36.70 o 
  -1   7   6       33.14       24.59      2.51 o 
   0   7   6      461.79      406.79      8.70 o 
   1   7   6      755.36      730.16     10.08 o 
   2   7   6        4.61        1.90      1.10 o 
   3   7   6        6.27        5.13      1.95 o 
   4   7   6      272.33      260.94      6.27 o 
   5   7   6      182.73      184.71      7.66 o 
   6   7   6        0.02       -0.99      2.22 o 
   7   7   6       46.73       49.21      8.72 o 
   8   7   6       20.41       30.96     12.81 o 
  -9   8   6        0.17       -0.98      3.49 o 
  -8   8   6        3.94        4.46      3.96 o 
  -7   8   6       64.31       55.27      4.14 o 
  -6   8   6        2.78        0.00      2.02 o 
  -5   8   6       30.12       21.21      3.77 o 
  -4   8   6        8.94        8.73      2.48 o 
  -3   8   6      560.35      553.54     11.89 o 
  -2   8   6      445.55      449.44     12.89 o 
  -1   8   6      552.23      512.69     10.94 o 
   0   8   6       64.82       70.15      4.83 o 
   1   8   6       52.28       57.15      2.94 o 
   2   8   6      328.74      328.85      5.55 o 
   3   8   6      146.29      130.97      5.14 o 
   4   8   6       45.73       49.12      8.47 o 
   5   8   6        0.98        3.99      2.74 o 
   6   8   6        2.10        4.57      2.81 o 
   7   8   6        1.20        1.73     11.81 o 
   8   8   6       57.90       63.43     14.30 o 
  -9   9   6       14.17       26.97      7.05 o 
  -8   9   6       60.68       46.07      4.65 o 
  -7   9   6       13.41       11.15      2.69 o 
  -6   9   6       50.62       55.83      4.34 o 
  -5   9   6        4.55        3.64      2.34 o 
  -4   9   6        6.04        6.67      3.01 o 
  -3   9   6      276.05      279.77      7.97 o 
  -2   9   6      597.57      609.27     12.90 o 
  -1   9   6      674.52      649.43     13.39 o 
   0   9   6      506.45      477.53     10.63 o 
   1   9   6        1.88       -1.69      2.09 o 
   2   9   6      503.40      496.16      8.87 o 
   3   9   6       40.45       36.84      3.48 o 
   4   9   6      216.46      215.99      7.09 o 
   5   9   6      130.96      130.26      7.52 o 
   6   9   6        2.81       -2.19      2.93 o 
   7   9   6        9.07       24.55     12.17 o 
   8   9   6        0.08        0.98     15.09 o 
  -8  10   6       10.19       14.22      5.71 o 
  -7  10   6        0.08        0.34      3.56 o 
  -6  10   6        0.24       -2.43      2.43 o 
  -5  10   6       14.54       11.41      2.95 o 
  -4  10   6        0.15       -1.91      2.68 o 
  -3  10   6       42.21       38.98      5.34 o 
  -2  10   6        2.00        2.48      2.42 o 
  -1  10   6        5.81        9.14      3.27 o 
   0  10   6       51.68       46.54      3.86 o 
   1  10   6       44.49       43.30      3.80 o 
   2  10   6       80.04       70.95      3.52 o 
   3  10   6        0.49       -0.28      3.13 o 
   4  10   6       11.16        6.65      3.36 o 
   5  10   6        7.09        6.80      3.78 o 
   6  10   6        1.52        4.13      3.58 o 
   7  10   6       30.36       40.63     14.52 o 
  -8  11   6       99.67       95.81      6.42 o 
  -7  11   6        0.32       -0.12      3.76 o 
  -6  11   6       50.30       52.17      4.64 o 
  -5  11   6        8.30        6.84      2.91 o 
  -4  11   6       19.93       14.69      3.23 o 
  -3  11   6        1.08        1.07      2.43 o 
  -2  11   6       89.85       92.00      5.31 o 
  -1  11   6       14.35        7.18      3.07 o 
   0  11   6       60.89       58.15      4.30 o 
   1  11   6       74.00       70.89      4.63 o 
   2  11   6      667.21      686.99     17.33 o 
   3  11   6       13.99       17.45      3.49 o 
   4  11   6       96.35      104.80      6.37 o 
   5  11   6       91.33       97.34     13.52 o 
   6  11   6        0.26        1.86      3.61 o 
   7  11   6        3.10        4.63     11.88 o 
  -7  12   6        0.20       -1.85      4.05 o 
  -6  12   6       13.81       14.29      3.52 o 
  -5  12   6        4.24       10.29      3.14 o 
  -4  12   6        0.10       -1.99      2.95 o 
  -3  12   6      126.01      132.34      6.24 o 
  -2  12   6       25.24       18.64      3.44 o 
  -1  12   6      112.69      116.80      7.22 o 
   0  12   6       10.47        7.59      3.32 o 
   1  12   6       47.02       45.63      4.15 o 
   2  12   6       64.48       77.38      6.90 o 
   3  12   6        0.00        3.37      3.17 o 
   4  12   6        9.77       10.89      4.77 o 
   5  12   6       27.86       36.04      5.94 o 
   6  12   6        0.09       -1.65      8.75 o 
  -7  13   6        4.90        9.89      7.61 o 
  -6  13   6       47.92       58.54      8.75 o 
  -5  13   6        6.08        5.23      3.14 o 
  -4  13   6       28.53       30.62      4.13 o 
  -3  13   6        2.43       -2.74      2.74 o 
  -2  13   6       19.11       16.40      3.51 o 
  -1  13   6       14.27       11.19      3.38 o 
   0  13   6       91.79       86.85      6.82 o 
   1  13   6        1.70       -0.64      3.63 o 
   2  13   6       11.66        9.55      3.80 o 
   3  13   6       43.19       48.85      5.36 o 
   4  13   6      107.17      121.33     10.46 o 
   5  13   6       24.08       23.49     13.20 o 
  -6  14   6        2.40       -3.77      6.83 o 
  -5  14   6       52.00       59.14      5.25 o 
  -4  14   6        7.88        3.82      3.26 o 
  -3  14   6       47.21       52.69      5.04 o 
  -2  14   6        7.39        5.66      4.16 o 
  -1  14   6      178.81      171.86     13.02 o 
   0  14   6       13.58       18.02      4.52 o 
   1  14   6       40.24       45.45     10.21 o 
   2  14   6       10.74       13.66      6.26 o 
   3  14   6        8.95       14.49      4.34 o 
   4  14   6        5.78        3.49      5.27 o 
   5  14   6        0.46        1.64      5.27 o 
  -5  15   6        0.25       21.78      8.25 o 
  -4  15   6       16.33       14.97      5.09 o 
  -3  15   6       11.88        1.52      4.36 o 
  -2  15   6       28.65       24.71      5.33 o 
  -1  15   6        0.01       -2.60      4.10 o 
   0  15   6        2.36        4.05      3.93 o 
   1  15   6        0.00        0.43      3.87 o 
   2  15   6        7.03        7.17      4.36 o 
   3  15   6        6.27       14.73      6.33 o 
  -2  16   6        0.62        0.50      6.12 o 
  -1  16   6        9.15       13.95      6.90 o 
   0  16   6        3.72       -2.84      4.23 o 
   1  16   6       19.39       18.15      7.33 o 
   2  16   6        4.29        9.04      6.55 o 
 -10   1   7       60.41       75.58      6.88 o 
  -9   1   7       31.12       39.26      3.54 o 
  -8   1   7      169.50      178.08      5.36 o 
  -7   1   7      334.12      353.20      8.07 o 
  -6   1   7      471.90      464.10      9.21 o 
  -5   1   7     1137.07     1144.85     17.56 o 
  -4   1   7       36.42       42.21      3.16 o 
  -3   1   7       14.38        9.20      1.06 o 
  -2   1   7      254.89      321.10      3.78 o 
  -1   1   7      138.06      144.50      2.14 o 
   0   1   7        0.09       -0.55      0.55 o 
   1   1   7      965.69      951.15      9.29 o 
   2   1   7        1.17        1.86      0.80 o 
   3   1   7     1237.42     1259.20     15.13 o 
   4   1   7       43.00       40.46      2.16 o 
   5   1   7      485.93      469.52     12.56 o 
   6   1   7       10.34        6.83      3.51 o 
   7   1   7      218.99      215.92      9.27 o 
   8   1   7       86.22       83.31      6.88 o 
   9   1   7       31.29       26.06      7.47 o 
 -10   2   7       19.57       18.39      4.58 o 
  -9   2   7        1.01        2.82      2.94 o 
  -8   2   7        0.05       -2.14      2.14 o 
  -7   2   7        0.06        0.55      2.11 o 
  -6   2   7        5.82        2.55      2.13 o 
  -5   2   7       88.35       76.89      3.74 o 
  -4   2   7        9.53        5.00      1.71 o 
  -3   2   7     1142.20     1220.54     14.61 o 
  -2   2   7       68.45       57.02      1.73 o 
  -1   2   7        1.40        1.26      0.66 o 
   0   2   7      713.72      875.90      8.01 o 
   1   2   7        2.65        0.34      0.50 o 
   2   2   7      112.45      124.31      2.92 o 
   3   2   7       15.11       17.01      1.81 o 
   4   2   7      268.28      255.29      5.57 o 
   5   2   7       11.71        7.37      1.66 o 
   6   2   7      202.40      203.90     10.20 o 
   7   2   7        7.47       10.50      5.14 o 
   8   2   7       39.01       37.32      9.04 o 
   9   2   7        1.52        2.24     10.96 o 
 -10   3   7        0.23        2.24      3.90 o 
  -9   3   7       38.36       36.89      4.23 o 
  -8   3   7       97.52       88.43      5.98 o 
  -7   3   7        9.91        8.71      2.79 o 
  -6   3   7      349.15      348.66      7.56 o 
  -5   3   7       64.98       56.41      4.01 o 
  -4   3   7      277.91      297.98      6.55 o 
  -3   3   7     1873.89     1977.01     27.50 o 
  -2   3   7        2.34        4.25      0.94 o 
   0   3   7        2.50       -0.06      0.73 o 
   1   3   7      989.26     1047.93     12.73 o 
   2   3   7       11.11        7.54      0.87 o 
   3   3   7      360.95      380.43      7.36 o 
   4   3   7       33.80       33.50      2.73 o 
   5   3   7      331.77      342.25      7.52 o 
   6   3   7        4.14        4.19      5.05 o 
   7   3   7      157.43      144.51     11.38 o 
   8   3   7       34.22       42.64     12.06 o 
   9   3   7        5.13       -2.53      5.83 o 
 -10   4   7        1.53       -3.50      3.50 o 
  -9   4   7       48.09       49.80      5.03 o 
  -8   4   7       83.26       81.31      4.87 o 
  -7   4   7       12.78       11.27      2.49 o 
  -6   4   7       18.60       14.26      2.51 o 
  -5   4   7      114.49      128.09      4.57 o 
  -4   4   7        0.14        0.64      1.69 o 
  -3   4   7      305.04      318.62      6.11 o 
  -2   4   7      343.20      327.54      5.47 o 
  -1   4   7      360.10      418.00      5.11 o 
   0   4   7        0.27       -0.55      0.70 o 
   1   4   7      171.58      203.63      3.38 o 
   3   4   7       10.03        9.35      1.10 o 
   4   4   7      462.21      434.39      8.93 o 
   5   4   7       84.73       74.15      4.72 o 
   6   4   7      344.42      332.08     15.67 o 
   7   4   7        1.99        2.97      6.37 o 
   8   4   7       32.07       29.26      7.15 o 
   9   4   7        3.13       -4.10      6.08 o 
 -10   5   7       30.93       25.07      5.10 o 
  -9   5   7        6.55        2.00      2.98 o 
  -8   5   7       47.43       49.69      3.82 o 
  -7   5   7      163.04      170.18      5.67 o 
  -6   5   7      165.88      157.48      5.28 o 
  -5   5   7      297.68      282.33      6.80 o 
  -4   5   7      673.35      667.67     11.59 o 
  -3   5   7      373.30      342.64      7.09 o 
  -2   5   7       63.54       59.90      2.73 o 
  -1   5   7      388.06      356.25      5.54 o 
   0   5   7      265.07      268.69      4.96 o 
   1   5   7      644.33      712.40      8.47 o 
   2   5   7       16.25       16.95      1.62 o 
   3   5   7       66.05       76.83      2.50 o 
   4   5   7       32.30       27.88      2.02 o 
   5   5   7       32.94       28.95      3.57 o 
   6   5   7        1.37        2.73      5.49 o 
   7   5   7      103.43       98.99     23.55 o 
   8   5   7        3.45       10.60      6.42 o 
   9   5   7        0.88        7.95      6.78 o 
  -9   6   7       66.09       69.04      5.30 o 
  -8   6   7       41.29       32.19      3.36 o 
  -7   6   7       27.71       31.16      3.13 o 
  -6   6   7      126.78      127.31      4.92 o 
  -5   6   7        0.08       -1.85      1.85 o 
  -4   6   7       70.12       65.46      3.58 o 
  -3   6   7       51.11       56.32      3.19 o 
  -2   6   7      349.31      323.40     12.17 o 
  -1   6   7      617.85      642.84     10.65 o 
   0   6   7      150.57      145.96      3.26 o 
   1   6   7       41.75       36.51      1.67 o 
   2   6   7      428.78      405.94      7.14 o 
   3   6   7       50.51       44.14      2.68 o 
   4   6   7      244.99      213.35      4.60 o 
   5   6   7        0.27       -0.44      1.85 o 
   6   6   7       16.13       16.65     14.73 o 
   7   6   7       63.41       60.65      9.01 o 
   8   6   7       65.53       60.89      9.38 o 
  -9   7   7        2.08        0.53      3.23 o 
  -8   7   7        1.19       -0.36      2.82 o 
  -7   7   7        2.12        2.37      2.27 o 
  -6   7   7       11.75       13.13      2.46 o 
  -5   7   7       12.68       16.58      3.23 o 
  -4   7   7       20.43       15.01      2.38 o 
  -3   7   7      340.91      314.87     10.21 o 
  -2   7   7      213.72      213.12      5.62 o 
  -1   7   7      106.82      110.91      3.94 o 
   0   7   7      382.25      412.74      7.73 o 
   1   7   7      117.90      117.48      3.46 o 
   2   7   7       40.36       36.07      2.73 o 
   3   7   7       95.15       93.37      4.47 o 
   4   7   7      182.36      178.41      6.28 o 
   5   7   7       53.25       49.26      5.44 o 
   6   7   7       13.55        9.37      2.52 o 
   7   7   7       30.07       33.90     15.26 o 
   8   7   7       21.64       28.12     10.46 o 
  -9   8   7       35.77       38.47      5.64 o 
  -8   8   7        3.99        2.04      3.14 o 
  -7   8   7      133.32      135.85      6.02 o 
  -6   8   7      152.93      149.29      5.53 o 
  -5   8   7        6.36        3.68      2.03 o 
  -4   8   7       28.26       23.03      2.62 o 
  -3   8   7      361.67      350.93      7.81 o 
  -2   8   7      700.83      676.44     11.84 o 
  -1   8   7        2.76        7.71      2.04 o 
   0   8   7     1116.14     1111.92     19.36 o 
   1   8   7       39.81       35.19      2.38 o 
   2   8   7      155.55      152.22      5.17 o 
   3   8   7       49.52       41.72      2.94 o 
   4   8   7       86.36       79.40      4.52 o 
   5   8   7       72.14       73.18      5.65 o 
   6   8   7        0.07       -3.38      4.13 o 
   7   8   7        2.52        2.86      6.29 o 
   8   8   7       11.34       12.12     14.80 o 
  -8   9   7        0.38        0.46      3.10 o 
  -7   9   7        0.03       -2.21      2.33 o 
  -6   9   7       11.41       12.63      2.74 o 
  -5   9   7        3.19        5.31      2.29 o 
  -4   9   7       75.33       76.92      4.14 o 
  -3   9   7        0.59       -0.08      2.28 o 
  -2   9   7        0.27       -0.66      2.25 o 
  -1   9   7        8.17        6.62      2.50 o 
   0   9   7      472.51      472.13     10.52 o 
   1   9   7       54.96       53.96      3.03 o 
   2   9   7       73.02       69.82      3.26 o 
   3   9   7       25.51       19.07      2.55 o 
   4   9   7        8.26        5.55      2.36 o 
   5   9   7       12.52       11.75      3.59 o 
   6   9   7       10.97       15.00      7.15 o 
   7   9   7        1.59       -3.59      8.04 o 
  -8  10   7        3.77       -0.13      3.30 o 
  -7  10   7       63.74       74.12      6.93 o 
  -6  10   7       28.62       32.49      3.44 o 
  -5  10   7      130.23      135.13      6.27 o 
  -4  10   7      226.04      220.23      7.60 o 
  -3  10   7       82.79       93.99      5.31 o 
  -2  10   7      403.08      401.63     10.97 o 
  -1  10   7        9.04        8.65      3.08 o 
   0  10   7      872.67      865.59     16.60 o 
   1  10   7       62.23       51.64      3.23 o 
   2  10   7       42.70       41.64      3.63 o 
   3  10   7       27.24       28.48      3.03 o 
   4  10   7       56.81       51.04      5.61 o 
   5  10   7        8.22       12.40      5.87 o 
   6  10   7       42.25       47.40      5.56 o 
   7  10   7       20.34       27.11     13.45 o 
  -8  11   7        0.01       -3.77      7.05 o 
  -7  11   7       12.16       10.22      3.56 o 
  -6  11   7       13.16       12.06      2.89 o 
  -5  11   7        0.45        2.00      2.79 o 
  -4  11   7        9.91       11.42      3.12 o 
  -3  11   7       94.41       94.46     10.51 o 
  -2  11   7        0.20        4.01      2.67 o 
  -1  11   7        5.73        7.05      2.82 o 
   0  11   7      103.05      117.22      7.04 o 
   1  11   7        3.32        2.41      2.03 o 
   2  11   7       18.13       16.98      2.97 o 
   3  11   7       20.68       17.98      3.64 o 
   4  11   7        2.81        1.63      3.76 o 
   5  11   7        2.55        3.39      4.31 o 
   6  11   7        3.14        3.72      3.93 o 
  -7  12   7       73.95       77.77      6.12 o 
  -6  12   7       55.51       63.24      5.35 o 
  -5  12   7       26.94       27.29      4.08 o 
  -4  12   7       22.04       23.56      3.76 o 
  -3  12   7       50.74       61.71      5.49 o 
  -2  12   7      335.84      336.54      9.93 o 
  -1  12   7        9.17        7.30      3.05 o 
   0  12   7       22.96       17.88      3.41 o 
   1  12   7        0.43        1.18      2.53 o 
   2  12   7       75.23       63.51      5.68 o 
   3  12   7        7.61        3.80      3.38 o 
   4  12   7      157.44      164.54     10.25 o 
   5  12   7        0.25       -3.89      7.97 o 
   6  12   7       19.86       28.51      5.46 o 
  -6  13   7        1.73       -4.05      4.05 o 
  -5  13   7        2.91       -0.28      3.11 o 
  -4  13   7        1.89        1.08      3.17 o 
  -3  13   7       48.23       51.74      4.86 o 
  -2  13   7        8.57        7.22      3.29 o 
  -1  13   7       48.93       48.81      4.65 o 
   0  13   7       89.30       90.95      7.22 o 
   1  13   7       43.14       44.54      5.29 o 
   2  13   7        5.06        6.63      3.65 o 
   3  13   7        4.34        3.38      3.65 o 
   4  13   7       13.10       13.81      5.69 o 
   5  13   7        1.45       -3.13      6.51 o 
  -5  14   7        9.34       17.42      4.31 o 
  -4  14   7       35.73       36.29      4.63 o 
  -3  14   7        0.01       -1.24      3.21 o 
  -2  14   7        3.37        1.56      3.23 o 
  -1  14   7        4.59        6.53      3.41 o 
   0  14   7       13.41       11.79      4.48 o 
   1  14   7        9.46        6.38      7.54 o 
   2  14   7       15.48       17.62      4.50 o 
   3  14   7        8.16        5.48      5.62 o 
   4  14   7       79.98       94.22     10.39 o 
  -4  15   7        3.50        2.70      7.19 o 
  -3  15   7       25.05       25.40      5.66 o 
  -2  15   7       19.78       27.16      5.58 o 
  -1  15   7       30.54       26.97      5.40 o 
   0  15   7        6.66       -2.30      3.97 o 
   1  15   7       33.15       31.87      6.83 o 
   2  15   7        6.61        3.11      7.29 o 
   3  15   7        3.68        0.57      5.62 o 
  -2  16   7        8.39        1.49      6.55 o 
  -1  16   7        2.62       -5.34      5.69 o 
   0  16   7        1.02       -1.71      5.98 o 
 -10   0   8        3.11        4.48      5.98 o 
  -9   0   8        3.94        4.02      3.82 o 
  -8   0   8      129.34      136.30      7.80 o 
  -7   0   8      266.18      250.38      9.76 o 
  -6   0   8      232.38      214.86     12.13 o 
  -5   0   8      364.76      360.93     10.99 o 
  -4   0   8      539.29      554.05     14.01 o 
  -3   0   8       98.53       95.93      5.69 o 
  -2   0   8       90.78       97.32      3.19 o 
  -1   0   8      253.00      255.17      4.48 o 
   0   0   8      618.33      675.95     12.30 o 
   1   0   8      824.70      833.08     10.52 o 
   2   0   8      806.59      787.92     13.22 o 
   3   0   8     1158.56     1112.18     17.80 o 
   4   0   8      409.94      411.84      9.97 o 
   5   0   8       72.70       66.79      7.67 o 
   6   0   8       66.86       46.00      7.16 o 
   7   0   8      268.30      258.00     14.50 o 
   8   0   8       40.83       39.97      7.64 o 
   9   0   8       33.79       40.15      8.33 o 
 -10   1   8        0.32        0.72      4.00 o 
  -9   1   8       25.28       24.02      3.36 o 
  -8   1   8       17.79       16.07      2.94 o 
  -7   1   8       55.31       55.93      3.83 o 
  -6   1   8       92.73       79.47      5.22 o 
  -5   1   8      117.15      106.12      4.91 o 
  -4   1   8       17.06       11.51      2.03 o 
  -3   1   8        3.60        4.40      1.43 o 
  -2   1   8       18.22       17.96      1.31 o 
  -1   1   8       30.11       35.53      1.30 o 
   0   1   8        0.04       -0.67      0.67 o 
   1   1   8       46.97       39.30      1.53 o 
   2   1   8      160.59      167.21      3.36 o 
   3   1   8        0.45        0.00      1.23 o 
   4   1   8      381.48      361.87      6.65 o 
   5   1   8       46.48       49.70      3.22 o 
   6   1   8        0.28       -3.22      3.24 o 
   7   1   8       13.11       13.08      4.36 o 
   8   1   8       11.24       11.76      5.44 o 
   9   1   8        0.39        6.23      6.37 o 
 -10   2   8       73.91       81.06      7.30 o 
  -9   2   8        5.01        5.81      2.80 o 
  -8   2   8        0.99       -1.35      2.31 o 
  -7   2   8       42.78       40.44      6.29 o 
  -6   2   8      578.71      587.63     11.12 o 
  -5   2   8      192.27      195.41      5.56 o 
  -4   2   8       90.29       89.60      4.86 o 
  -3   2   8       50.65       44.81      2.48 o 
  -2   2   8      108.08      110.99      2.69 o 
  -1   2   8       58.94       80.66      1.98 o 
   0   2   8      407.55      376.17      4.34 o 
   1   2   8      867.76      872.87      9.19 o 
   2   2   8      327.49      332.98      5.15 o 
   3   2   8      463.50      478.40      6.62 o 
   4   2   8      238.73      222.49      5.91 o 
   5   2   8      182.87      176.17      6.03 o 
   6   2   8       62.39       68.69      7.22 o 
   7   2   8      147.18      147.41      9.88 o 
   8   2   8        2.45        4.84      5.84 o 
   9   2   8       50.01       46.27     13.41 o 
 -10   3   8       33.21       27.73      8.01 o 
  -9   3   8      194.92      205.71      8.77 o 
  -8   3   8       50.28       45.38      3.74 o 
  -7   3   8        8.32        4.97      2.40 o 
  -6   3   8      221.91      219.21      6.25 o 
  -5   3   8        1.28       -1.00      1.84 o 
  -4   3   8        1.56       -1.17      1.69 o 
  -3   3   8        3.36        4.34      2.22 o 
  -2   3   8        1.40        0.87      1.19 o 
  -1   3   8       19.66       24.71      1.35 o 
   0   3   8      253.84      272.96      3.87 o 
   1   3   8      138.73      125.53      2.64 o 
   2   3   8      221.10      210.42      3.20 o 
   3   3   8       85.95       78.78      3.58 o 
   4   3   8      143.95      124.95      4.31 o 
   5   3   8       35.18       28.99      3.39 o 
   6   3   8      243.60      231.07     13.52 o 
   7   3   8      104.09       96.19     12.92 o 
   8   3   8        0.19       -3.26      5.62 o 
 -10   4   8       38.08       31.93      5.68 o 
  -9   4   8        5.06        3.36      3.32 o 
  -8   4   8       65.29       62.39      4.27 o 
  -7   4   8        0.02       -2.11      2.11 o 
  -6   4   8        4.86       -1.57      2.04 o 
  -5   4   8      147.14      142.27      4.94 o 
  -4   4   8      830.07      817.57     13.55 o 
  -3   4   8        1.89        3.80      1.50 o 
  -2   4   8      265.68      251.65      5.27 o 
  -1   4   8      111.72      116.51      4.17 o 
   0   4   8      169.91      161.82      3.00 o 
   1   4   8       26.01       20.86      1.29 o 
   2   4   8       68.95       62.97      2.33 o 
   3   4   8      122.80      126.98      3.73 o 
   4   4   8       15.71       12.11      2.25 o 
   5   4   8       89.97       84.81      7.60 o 
   6   4   8       89.18       78.92      9.04 o 
   7   4   8       71.41       62.63      8.75 o 
   8   4   8        8.70        6.09      6.08 o 
  -9   5   8       44.00       46.24      4.79 o 
  -8   5   8        7.87       10.28      2.89 o 
  -7   5   8      144.94      158.11      5.71 o 
  -6   5   8       31.47       30.19      3.03 o 
  -5   5   8       23.66       27.82      2.76 o 
  -4   5   8       66.22       59.28      3.55 o 
  -3   5   8      200.43      205.53      5.02 o 
  -2   5   8        0.48        2.17      1.81 o 
  -1   5   8      128.99      118.15      3.42 o 
   0   5   8      179.94      163.69      3.96 o 
   1   5   8       59.81       60.27      1.86 o 
   2   5   8       36.84       29.76      1.90 o 
   3   5   8      392.86      392.98      5.72 o 
   4   5   8      473.78      439.54      7.88 o 
   5   5   8       11.42        8.68      2.99 o 
   6   5   8       12.49       10.65      6.09 o 
   7   5   8        2.42        6.22      5.96 o 
   8   5   8       23.11       21.33      7.47 o 
  -9   6   8       21.22       15.30      3.74 o 
  -8   6   8       20.05       14.56      3.06 o 
  -7   6   8       79.47       86.20      4.68 o 
  -6   6   8        2.09        2.67      2.19 o 
  -5   6   8        2.68        3.29      1.99 o 
  -4   6   8      609.61      604.02     12.57 o 
  -3   6   8      858.14      835.55     17.84 o 
  -2   6   8      216.46      194.55      5.29 o 
  -1   6   8       25.42       25.86      2.28 o 
   0   6   8      150.15      171.11      4.47 o 
   1   6   8        0.04       -0.87      0.87 o 
   2   6   8        4.65        4.19      1.80 o 
   3   6   8       26.58       31.21      2.09 o 
   4   6   8      177.95      176.11      6.89 o 
   5   6   8        3.39        2.56      2.88 o 
   6   6   8       31.64       32.93     17.04 o 
   7   6   8       55.97       76.86     18.50 o 
   8   6   8       21.76       24.22     12.17 o 
  -9   7   8        5.53        2.70      3.38 o 
  -8   7   8       32.01       34.35      3.68 o 
  -7   7   8      220.05      228.07      7.03 o 
  -6   7   8        5.34        5.94      2.39 o 
  -5   7   8      183.52      194.96      5.93 o 
  -4   7   8        0.74        1.43      1.96 o 
  -3   7   8       67.62       67.72      3.78 o 
  -2   7   8      362.10      340.27      7.44 o 
  -1   7   8      777.71      782.69     12.86 o 
   0   7   8      119.24      105.06      3.81 o 
   1   7   8      201.25      203.35      4.16 o 
   2   7   8      222.86      193.88      5.49 o 
   3   7   8      150.45      152.60      5.81 o 
   4   7   8       68.31       63.83      3.79 o 
   5   7   8       21.60       18.98      4.23 o 
   6   7   8       64.71       73.87     12.95 o 
   7   7   8       24.02       19.04      7.41 o 
   8   7   8        1.75        4.01      8.15 o 
  -9   8   8        0.01       -5.91      5.91 o 
  -8   8   8        0.19        2.37      3.19 o 
  -7   8   8        6.01        2.41      2.53 o 
  -6   8   8       65.24       57.95      3.98 o 
  -5   8   8       67.73       63.47      4.88 o 
  -4   8   8        7.76        7.17      2.18 o 
  -3   8   8      296.19      289.71      7.09 o 
  -2   8   8      139.51      137.92      4.86 o 
  -1   8   8       48.03       43.52      3.06 o 
   0   8   8       44.04       38.39      2.81 o 
   1   8   8       36.14       28.64      2.33 o 
   2   8   8        3.38        3.15      1.94 o 
   3   8   8       35.50       30.46      2.72 o 
   4   8   8        5.44        5.35      2.38 o 
   5   8   8        2.80       -1.06      3.74 o 
   6   8   8       16.76       11.09      6.50 o 
   7   8   8        0.50       -3.95      9.04 o 
  -8   9   8       21.83       26.64      4.13 o 
  -7   9   8      111.18      124.42      7.87 o 
  -6   9   8        0.53        0.34      2.29 o 
  -5   9   8      120.01      128.92      6.00 o 
  -4   9   8        4.34        6.77      2.29 o 
  -3   9   8      406.57      406.22      8.86 o 
  -2   9   8        1.05       -1.91      1.91 o 
  -1   9   8      216.81      210.35      5.90 o 
   0   9   8      488.04      467.05      9.18 o 
   1   9   8      230.95      229.16      5.77 o 
   2   9   8       58.50       57.78      4.80 o 
   3   9   8       53.22       50.07      3.42 o 
   4   9   8       17.43       17.99      3.06 o 
   5   9   8       10.99       13.78      3.75 o 
   6   9   8       95.53       96.26     15.12 o 
   7   9   8        5.04        4.78     15.69 o 
  -8  10   8        1.65       -1.64      3.29 o 
  -7  10   8        0.64       -2.61      2.61 o 
  -6  10   8        0.26        1.06      2.55 o 
  -5  10   8       14.94       12.28      2.78 o 
  -4  10   8        0.33        1.32      2.29 o 
  -3  10   8        4.05        4.54      2.33 o 
  -2  10   8       62.29       79.63      5.91 o 
  -1  10   8       10.76       12.87      2.43 o 
   0  10   8       31.11       33.16      2.93 o 
   1  10   8        4.26        3.56      2.20 o 
   2  10   8       34.07       32.20      3.30 o 
   3  10   8        0.07        0.70      4.24 o 
   4  10   8        2.22        0.99      3.36 o 
   5  10   8        2.19        3.12      3.66 o 
   6  10   8        5.93       10.82     12.17 o 
  -7  11   8       34.72       33.38      4.63 o 
  -6  11   8       12.49       13.92      3.11 o 
  -5  11   8       78.52       84.06      4.98 o 
  -4  11   8        4.22        4.55      2.50 o 
  -3  11   8      132.10      126.81      5.42 o 
  -2  11   8        0.29        1.86      2.96 o 
  -1  11   8      329.33      347.60      8.20 o 
   0  11   8      195.85      194.62      5.91 o 
   1  11   8        1.60       -0.65      2.43 o 
   2  11   8        1.79       -1.01      2.32 o 
   3  11   8       46.43       51.20      3.96 o 
   4  11   8       49.93       53.43      9.50 o 
   5  11   8       22.02       21.60      4.94 o 
   6  11   8       40.42       45.90     15.80 o 
  -7  12   8        0.15        3.33      4.27 o 
  -6  12   8        0.65        0.87      2.73 o 
  -5  12   8        2.16       -0.66      2.62 o 
  -4  12   8       78.46       95.24      5.21 o 
  -3  12   8       69.44       66.00      4.40 o 
  -2  12   8       53.13       54.99      4.02 o 
  -1  12   8       34.47       25.86      3.17 o 
   0  12   8        5.10        5.64      2.84 o 
   1  12   8        6.21        2.71      2.67 o 
   2  12   8        7.47        6.66      3.19 o 
   3  12   8        1.86       -3.34      4.06 o 
   4  12   8        1.11      -13.38     13.38 o 
   5  12   8        1.68        4.26      4.39 o 
  -6  13   8        1.20        2.75      4.22 o 
  -5  13   8        8.51       10.60      3.69 o 
  -4  13   8        0.14       -0.58      2.69 o 
  -3  13   8       84.34       89.77      5.26 o 
  -2  13   8       32.44       27.58      3.46 o 
  -1  13   8       26.25       29.82      3.42 o 
   0  13   8        4.06        0.03      2.84 o 
   1  13   8        8.36        8.71      3.82 o 
   2  13   8       22.73       26.43      6.01 o 
   3  13   8        3.52        8.04      5.34 o 
   4  13   8       12.15        2.00     16.33 o 
  -5  14   8        5.76        9.17      3.69 o 
  -4  14   8       36.96       41.36      4.20 o 
  -3  14   8       39.57       50.31      5.27 o 
  -2  14   8       26.07       36.32      4.36 o 
  -1  14   8        5.27        9.93      3.70 o 
   0  14   8       19.34       17.67      3.83 o 
   1  14   8        0.96       -2.03      3.67 o 
   2  14   8       32.50       24.64      5.73 o 
   3  14   8        0.38        1.92      5.19 o 
  -3  15   8       16.12       26.28      5.55 o 
  -2  15   8       17.76       17.14      4.11 o 
  -1  15   8        2.47        0.98      4.30 o 
   0  15   8        1.38       -2.87      4.13 o 
   1  15   8        1.42       -3.50      4.08 o 
 -10   1   9      125.62      128.03      9.33 o 
  -9   1   9        0.03       -2.65      2.65 o 
  -8   1   9      141.58      147.36      5.87 o 
  -7   1   9       53.14       54.04      3.83 o 
  -6   1   9        3.56        0.41      3.43 o 
  -5   1   9      244.52      236.76      6.99 o 
  -4   1   9       46.54       41.00      2.92 o 
  -3   1   9        0.71        0.24      1.35 o 
  -2   1   9        2.14        4.02      1.01 o 
  -1   1   9       72.06       64.89      2.04 o 
   0   1   9      609.16      627.83      7.03 o 
   1   1   9       22.98       19.68      0.97 o 
   2   1   9     1924.63     1882.54     21.51 o 
   3   1   9        2.18       -0.37      1.13 o 
   4   1   9      575.72      603.32     10.55 o 
   5   1   9      119.28      108.00      9.66 o 
   6   1   9      187.01      164.19      9.94 o 
   7   1   9       18.29       16.73      6.79 o 
   8   1   9       23.93       24.69      6.23 o 
 -10   2   9       22.78       20.24      5.27 o 
  -9   2   9        4.67        4.22      2.91 o 
  -8   2   9       40.58       36.29      3.68 o 
  -7   2   9       14.24       11.67      2.63 o 
  -6   2   9        1.53       -0.22      2.10 o 
  -5   2   9        4.79        2.38      2.15 o 
  -4   2   9       14.45       10.18      1.90 o 
  -3   2   9       35.02       32.39      2.33 o 
  -2   2   9       65.92       74.61      2.68 o 
  -1   2   9       97.86       96.98      2.44 o 
   0   2   9       23.79       23.83      1.24 o 
   1   2   9      385.76      362.36      4.80 o 
   2   2   9        2.11        2.61      1.44 o 
   3   2   9       16.02       10.74      1.44 o 
   4   2   9      323.36      328.24      8.78 o 
   5   2   9      131.25      110.94      7.01 o 
   6   2   9       69.76       74.62      4.49 o 
   7   2   9        3.45        2.64      6.16 o 
   8   2   9        5.94        5.22      6.23 o 
  -9   3   9       21.47       21.19      3.43 o 
  -8   3   9       13.70        9.80      2.94 o 
  -7   3   9       14.90       11.29      2.62 o 
  -6   3   9      164.96      165.09      5.60 o 
  -5   3   9      315.28      307.73      7.37 o 
  -4   3   9      189.47      178.39      5.32 o 
  -3   3   9       26.78       24.31      2.06 o 
  -2   3   9      353.54      366.04      6.44 o 
  -1   3   9        0.00       -0.10      0.96 o 
   0   3   9      822.26      873.13     11.15 o 
   1   3   9       64.63       68.65      2.24 o 
   2   3   9      456.65      499.93      6.37 o 
   3   3   9      181.93      185.86      3.95 o 
   4   3   9       35.46       37.99      3.64 o 
   5   3   9        2.81        2.06      2.57 o 
   6   3   9      102.05       98.56     16.12 o 
   7   3   9        0.01        3.52      5.40 o 
   8   3   9       58.22       51.09     15.44 o 
  -9   4   9       10.44        6.31      3.54 o 
  -8   4   9      160.41      176.16      6.46 o 
  -7   4   9       22.77       27.34      3.20 o 
  -6   4   9        2.37        1.74      2.19 o 
  -5   4   9       19.34       16.81      3.05 o 
  -4   4   9       34.60       39.02      3.26 o 
  -3   4   9       31.44       32.16      4.46 o 
  -2   4   9       80.78       81.05      3.21 o 
  -1   4   9      333.48      308.64      5.52 o 
   0   4   9        0.20        0.45      0.94 o 
   1   4   9       48.37       44.01      2.25 o 
   2   4   9       20.46       15.50      1.50 o 
   3   4   9     1013.53     1001.15     14.79 o 
   4   4   9      204.05      186.55      7.40 o 
   5   4   9       24.88       23.25      3.60 o 
   6   4   9      142.74      138.39     15.34 o 
   7   4   9       19.27       24.66      6.92 o 
   8   4   9        9.26       21.33      7.24 o 
  -9   5   9       51.05       52.83      5.22 o 
  -8   5   9        1.86       -2.43      2.43 o 
  -7   5   9       31.16       28.45      3.32 o 
  -6   5   9        6.72        1.52      2.19 o 
  -5   5   9        0.03       -0.25      2.50 o 
  -4   5   9     1096.71     1069.97     17.18 o 
  -3   5   9      181.36      199.35      7.97 o 
  -2   5   9      645.19      642.49     11.16 o 
  -1   5   9       17.09       18.03      1.86 o 
   0   5   9      116.30      125.97      3.44 o 
   1   5   9       39.94       36.61      1.79 o 
   2   5   9      100.88      120.26      3.46 o 
   3   5   9      160.59      161.56      3.47 o 
   4   5   9       15.88       10.05      2.15 o 
   5   5   9      157.10      149.21     10.67 o 
   6   5   9       19.27       19.60      6.75 o 
   7   5   9        0.32        4.39      5.91 o 
   8   5   9       75.30       80.36     28.36 o 
  -9   6   9        3.45       -1.20      3.22 o 
  -8   6   9       13.74       21.59      3.24 o 
  -7   6   9       33.43       37.76      3.69 o 
  -6   6   9      116.38      120.49      5.17 o 
  -5   6   9        6.77        5.67      2.22 o 
  -4   6   9       16.94       16.60      2.62 o 
  -3   6   9       96.03      101.04      4.43 o 
  -2   6   9        0.18       -0.09      1.60 o 
  -1   6   9      110.22       98.36      3.55 o 
   0   6   9        0.36       -1.24      1.24 o 
   1   6   9      240.52      230.81      4.06 o 
   2   6   9        0.06       -1.46      1.46 o 
   3   6   9      188.60      173.33      4.19 o 
   4   6   9        2.18        1.76      1.95 o 
   5   6   9      332.98      298.65     10.17 o 
   6   6   9       92.36       91.07     10.12 o 
   7   6   9        0.35        3.25      5.69 o 
  -9   7   9       24.70       19.34      4.11 o 
  -8   7   9        0.49       -2.44      2.44 o 
  -7   7   9        0.03       -0.43      2.37 o 
  -6   7   9       21.71       21.32      3.06 o 
  -5   7   9       31.29       24.78      2.93 o 
  -4   7   9      175.84      161.76      5.48 o 
  -3   7   9       33.02       33.81      3.06 o 
  -2   7   9      423.07      393.76      8.33 o 
  -1   7   9       78.76       80.58      3.83 o 
   0   7   9        1.25        0.24      1.63 o 
   1   7   9        7.17        4.57      1.52 o 
   3   7   9        9.40        5.93      1.84 o 
   4   7   9       34.05       35.41      3.08 o 
   5   7   9       86.18       89.40      4.79 o 
   6   7   9        0.50        8.42      6.12 o 
   7   7   9       34.60       55.59     13.88 o 
  -9   8   9        2.14        4.63      6.97 o 
  -8   8   9       41.84       42.10      4.91 o 
  -7   8   9       34.75       44.27      3.97 o 
  -6   8   9       65.24       61.41      4.27 o 
  -5   8   9      210.24      209.58      6.58 o 
  -4   8   9       31.74       36.74      3.32 o 
  -3   8   9       55.62       54.20      3.59 o 
  -2   8   9       10.47        6.36      3.20 o 
  -1   8   9      309.98      301.89      7.07 o 
   0   8   9       38.17       29.63      2.59 o 
   1   8   9       33.31       32.33      2.42 o 
   2   8   9        1.84       -1.81      1.81 o 
   3   8   9       82.12       72.17      3.84 o 
   4   8   9       63.72       56.00      4.87 o 
   5   8   9      104.25      108.15     12.18 o 
   6   8   9       29.12       26.46      7.83 o 
   7   8   9       14.39       16.13      7.49 o 
  -8   9   9        3.19        1.01      3.47 o 
  -7   9   9        0.24        2.10      2.66 o 
  -6   9   9        0.36        1.04      2.53 o 
  -5   9   9        2.70        2.15      2.51 o 
  -4   9   9        4.73        2.86      2.40 o 
  -3   9   9        5.27        4.04      2.30 o 
  -2   9   9        3.54        1.42      2.04 o 
  -1   9   9       54.62       43.03      3.21 o 
   0   9   9       30.43       18.55      2.45 o 
   1   9   9       71.03       65.58      4.25 o 
   2   9   9       17.72       25.26      4.24 o 
   3   9   9        1.62       -2.46      2.46 o 
   4   9   9        0.20       -0.49      2.43 o 
   5   9   9        0.00       -1.65      2.83 o 
   6   9   9       21.07       25.91      8.12 o 
  -8  10   9       28.80       14.09      8.25 o 
  -7  10   9       53.82       59.87      4.65 o 
  -6  10   9       31.27       33.80      4.83 o 
  -5  10   9      164.27      172.08      6.38 o 
  -4  10   9       16.74       15.82      2.94 o 
  -3  10   9      143.77      138.29      5.45 o 
  -2  10   9       52.48       46.33      3.52 o 
  -1  10   9       99.10       97.13      4.55 o 
   0  10   9       15.48       12.85      2.31 o 
   1  10   9      165.68      161.08      6.48 o 
   2  10   9        0.72       -1.34      2.21 o 
   3  10   9        0.15       -1.23      2.93 o 
   4  10   9        0.45       -2.50      2.50 o 
   5  10   9       40.46       42.91      4.91 o 
   6  10   9        0.49       -1.90     15.69 o 
  -7  11   9        0.10       -3.35      3.89 o 
  -6  11   9        0.09        2.81      2.81 o 
  -5  11   9        6.24        2.12      2.82 o 
  -4  11   9        6.70       10.88      2.88 o 
  -3  11   9        6.52        4.93      2.55 o 
  -2  11   9      100.98      104.52      5.02 o 
  -1  11   9        0.29        2.37      2.21 o 
   0  11   9        4.11        5.96      2.70 o 
   1  11   9       14.21       10.13      2.94 o 
   2  11   9        0.27       -2.26      2.33 o 
   3  11   9       20.79       15.35      8.28 o 
   4  11   9        6.02        1.20      7.01 o 
   5  11   9        0.52       -0.54      3.74 o 
  -6  12   9        1.76        3.02      4.55 o 
  -5  12   9       54.58       62.36      5.21 o 
  -4  12   9       12.00       13.44      3.26 o 
  -3  12   9       23.22       24.33      3.39 o 
  -2  12   9       31.68       37.44      3.67 o 
  -1  12   9      183.81      194.68      8.03 o 
   0  12   9        6.00       12.23      3.17 o 
   1  12   9       28.59       31.31      3.76 o 
   2  12   9        6.00       -0.11      2.76 o 
   3  12   9       31.80       31.63      6.20 o 
   4  12   9        4.30       -3.86      4.08 o 
   5  12   9       31.02       44.62      6.97 o 
  -5  13   9        0.12       -0.34      3.40 o 
  -4  13   9       12.23       12.91      3.30 o 
  -3  13   9       20.49       31.17      3.78 o 
  -2  13   9      123.91      140.29      6.03 o 
  -1  13   9        1.02        0.26      2.99 o 
   0  13   9        0.05        0.22      2.78 o 
   1  13   9        1.21        0.52      2.88 o 
   2  13   9        0.69        1.16      4.31 o 
   3  13   9        2.15       -9.24     15.58 o 
   4  13   9        2.07       -3.25      4.68 o 
  -4  14   9        3.45        2.71      3.37 o 
  -3  14   9       29.25       36.47      4.09 o 
  -2  14   9       21.02       33.14      4.67 o 
  -1  14   9       46.81       43.54      4.94 o 
   0  14   9        0.00       -2.89      3.04 o 
   1  14   9       19.40       27.25      4.07 o 
   2  14   9        0.09       -5.34      5.34 o 
  -2  15   9        4.55        6.64      4.68 o 
  -1  15   9        5.60       10.11      7.19 o 
   0  15   9       26.13       30.46      8.33 o 
  -9   0  10        9.79        5.51      4.55 o 
  -8   0  10       61.78       70.92     11.67 o 
  -7   0  10      245.17      256.68     10.39 o 
  -6   0  10      181.97      175.49      8.33 o 
  -5   0  10      244.11      227.89     10.46 o 
  -4   0  10        0.03       -2.20      2.20 o 
  -3   0  10       52.99       48.01      3.82 o 
  -2   0  10        0.31       -1.57      1.57 o 
  -1   0  10      631.18      643.46     10.34 o 
   0   0  10     1276.70     1189.58     18.41 o 
   1   0  10        0.23       -1.83      1.83 o 
   2   0  10     2945.94     2886.92     48.81 o 
   3   0  10      141.35      131.03      5.01 o 
   4   0  10      290.84      298.95      8.88 o 
   5   0  10       20.18       15.82      5.79 o 
   6   0  10        3.41        0.29      4.72 o 
   7   0  10       33.30       25.62     12.10 o 
   8   0  10       39.09       36.58     14.37 o 
  -9   1  10       24.84       20.61      3.65 o 
  -8   1  10        9.94        2.55      2.69 o 
  -7   1  10        6.13        1.90      3.14 o 
  -6   1  10        1.21        1.58      2.24 o 
  -5   1  10        0.04       -1.53      2.06 o 
  -4   1  10       52.19       45.30      3.18 o 
  -3   1  10       17.03       12.35      1.64 o 
  -2   1  10       46.81       43.83      2.28 o 
  -1   1  10       19.39       21.33      1.54 o 
   0   1  10        2.63        3.66      1.65 o 
   1   1  10       18.71       18.76      1.47 o 
   2   1  10      544.37      549.41      9.30 o 
   3   1  10       25.10       25.95      1.86 o 
   4   1  10        0.80       -0.11      2.69 o 
   5   1  10      124.57      112.18      5.18 o 
   6   1  10        0.07       -4.03      4.03 o 
   7   1  10        0.55       -2.39      4.37 o 
   8   1  10        1.78       -4.04      5.02 o 
  -9   2  10      117.39      123.80      6.07 o 
  -8   2  10        0.73       -1.86      2.58 o 
  -7   2  10        4.96        5.41      2.60 o 
  -6   2  10        1.41       -2.09      2.09 o 
  -5   2  10      354.40      338.65      7.97 o 
  -4   2  10        6.35        0.45      1.79 o 
  -3   2  10      130.18      117.82      3.97 o 
  -2   2  10      132.25      114.10      3.33 o 
  -1   2  10        7.12        6.58      1.41 o 
   0   2  10      175.52      163.15      3.39 o 
   1   2  10     1054.19     1053.24     11.21 o 
   2   2  10     1433.51     1398.94     16.93 o 
   3   2  10       28.53       20.17      1.78 o 
   4   2  10      237.65      238.49      7.69 o 
   5   2  10       28.72       20.57      3.02 o 
   6   2  10       17.36       22.11      2.99 o 
   7   2  10        0.20       -0.32      6.30 o 
   8   2  10       39.35       44.38      8.69 o 
  -9   3  10        9.14        8.02      3.25 o 
  -8   3  10       25.07       26.64      3.48 o 
  -7   3  10       45.05       39.26      3.66 o 
  -6   3  10       84.76       73.03      4.25 o 
  -5   3  10       16.18       14.04      2.59 o 
  -4   3  10        7.38        3.84      2.15 o 
  -3   3  10        3.79       -0.46      1.68 o 
  -2   3  10       46.76       40.60      2.51 o 
  -1   3  10      169.99      164.89      3.97 o 
   0   3  10      394.27      370.41      5.33 o 
   1   3  10      123.89      120.41      3.38 o 
   2   3  10      388.68      384.55      5.71 o 
   3   3  10        9.74        5.24      2.09 o 
   4   3  10      205.10      182.20      9.11 o 
   5   3  10      170.14      144.13     10.16 o 
   6   3  10        9.11       12.14      3.00 o 
   7   3  10       21.06       11.70      6.41 o 
   8   3  10        0.91        5.31      6.61 o 
  -9   4  10       23.24       30.03      4.45 o 
  -8   4  10        0.29        1.29      3.06 o 
  -7   4  10       29.00       23.01      3.41 o 
  -6   4  10        0.86       -2.05      2.17 o 
  -5   4  10       76.14       73.90      4.14 o 
  -4   4  10      210.68      206.00      8.59 o 
  -3   4  10      107.48      110.40      3.91 o 
  -2   4  10       40.29       39.85      2.73 o 
  -1   4  10       85.09       73.92      3.21 o 
   0   4  10        0.31        2.16      1.75 o 
   1   4  10      313.53      318.04      5.92 o 
   2   4  10        1.50       -1.05      1.34 o 
   3   4  10       98.51       96.18      4.31 o 
   4   4  10      160.09      167.57      5.32 o 
   5   4  10        7.99        8.58      2.97 o 
   6   4  10      131.10      129.07      8.56 o 
   7   4  10        4.85        3.86      6.00 o 
  -9   5  10        9.73       12.42      3.91 o 
  -8   5  10       29.51       31.51      3.65 o 
  -7   5  10        1.62       -2.15      2.42 o 
  -6   5  10       49.79       55.05      3.99 o 
  -5   5  10       41.79       39.58      3.40 o 
  -4   5  10        1.05        0.32      2.11 o 
  -3   5  10      129.22      144.07      8.77 o 
  -2   5  10      547.26      544.05      9.53 o 
  -1   5  10       61.46       54.15      2.70 o 
   0   5  10       72.81       69.89      2.82 o 
   1   5  10      179.87      161.09      4.73 o 
   2   5  10       31.78       23.79      2.01 o 
   3   5  10        0.28        2.07      3.18 o 
   4   5  10      217.73      213.10      8.06 o 
   5   5  10       96.26       82.41      5.72 o 
   6   5  10        1.23        6.86      5.80 o 
   7   5  10       33.11       36.26      8.07 o 
  -9   6  10       10.83        1.93      5.12 o 
  -8   6  10        2.59       -2.61      2.61 o 
  -7   6  10       16.65       16.83      3.10 o 
  -6   6  10       18.00       16.67      2.96 o 
  -5   6  10       35.94       35.08      3.27 o 
  -4   6  10       97.36       88.40      4.47 o 
  -3   6  10      147.74      136.32      5.01 o 
  -2   6  10      162.85      167.79      5.33 o 
  -1   6  10       49.87       53.90      2.82 o 
   0   6  10       94.73       76.40      3.06 o 
   1   6  10        7.62        6.56      2.36 o 
   2   6  10      150.53      128.94      4.26 o 
   3   6  10       52.33       50.34      4.38 o 
   4   6  10       26.20       29.98      3.16 o 
   5   6  10        0.02        4.65      3.16 o 
   6   6  10       35.70       35.38      8.29 o 
   7   6  10       11.96       21.34     18.68 o 
  -9   7  10        1.05       -6.19      6.19 o 
  -8   7  10       52.14       58.49      4.57 o 
  -7   7  10        2.55        3.50      2.70 o 
  -6   7  10      171.10      191.11      6.60 o 
  -5   7  10        9.50        9.77      3.11 o 
  -4   7  10      264.44      268.01      7.21 o 
  -3   7  10        4.43        3.44      2.16 o 
  -2   7  10      143.03      126.85      4.23 o 
  -1   7  10      343.47      318.62      6.54 o 
   0   7  10       13.63       13.06      1.91 o 
   1   7  10      153.08      135.21      4.64 o 
   2   7  10        2.18        0.98      1.81 o 
   3   7  10       88.52       79.63      4.54 o 
   4   7  10       25.37       21.97      2.90 o 
   5   7  10        5.07        9.50      3.55 o 
   6   7  10       26.79       21.72     10.85 o 
   7   7  10       73.48       76.74     10.71 o 
  -8   8  10        1.66        1.78      3.41 o 
  -7   8  10        3.03        5.18      2.91 o 
  -6   8  10        5.27        5.79      2.85 o 
  -5   8  10       16.78       15.84      2.96 o 
  -4   8  10        4.63        8.65      2.58 o 
  -3   8  10       77.59       74.15      4.20 o 
  -2   8  10       56.00       49.19      2.98 o 
  -1   8  10        1.93       -1.71      1.71 o 
   0   8  10        9.13        6.34      1.99 o 
   1   8  10        0.95       -0.99      1.95 o 
   2   8  10       10.20        3.29      2.28 o 
   3   8  10        3.00        0.84      2.34 o 
   4   8  10       10.17        8.58      2.57 o 
   5   8  10       14.60       17.74      4.13 o 
   6   8  10       20.60       28.49      8.13 o 
  -8   9  10       22.05       22.87      5.47 o 
  -7   9  10        0.15        0.05      3.52 o 
  -6   9  10      216.06      240.89      7.76 o 
  -5   9  10       52.78       52.10      4.24 o 
  -4   9  10      141.37      150.72      5.84 o 
  -3   9  10       22.67       18.84      2.85 o 
  -2   9  10       92.16       94.75      6.81 o 
  -1   9  10       20.28       14.73      2.45 o 
   0   9  10       22.00       21.39      2.57 o 
   1   9  10      169.23      150.88      6.52 o 
   2   9  10        0.03       -1.15      2.52 o 
   3   9  10       31.66       29.75      3.51 o 
   4   9  10       18.88       20.54      3.23 o 
   5   9  10      105.00      141.96     12.84 o 
   6   9  10        2.86        6.59     14.87 o 
  -7  10  10        0.39       -0.47      2.86 o 
  -6  10  10        3.18        5.47      3.51 o 
  -5  10  10        2.75        1.13      2.72 o 
  -4  10  10        1.70        1.17      2.48 o 
  -3  10  10        0.08       -0.41      2.37 o 
  -2  10  10        4.38        0.06      2.22 o 
  -1  10  10        0.01       -1.59      1.99 o 
   0  10  10        3.21        2.20      2.52 o 
   1  10  10        7.60        2.58      2.48 o 
   2  10  10       16.42       17.46      3.49 o 
   3  10  10        0.06        0.26      2.86 o 
   4  10  10        0.61       -2.83      2.83 o 
   5  10  10        6.06       11.34      7.39 o 
  -7  11  10        4.34        1.41      5.41 o 
  -6  11  10       38.16       38.31      4.21 o 
  -5  11  10       16.62       16.81      3.37 o 
  -4  11  10       97.09      110.20      5.76 o 
  -3  11  10       22.73       22.97      3.27 o 
  -2  11  10       21.42       23.21      3.15 o 
  -1  11  10        7.59        5.71      6.08 o 
   0  11  10       57.76       64.69      4.98 o 
   1  11  10       32.13       31.34      5.11 o 
   2  11  10        7.76        1.32      6.33 o 
   3  11  10       35.50       44.79      4.83 o 
   4  11  10        8.61       14.79      4.82 o 
   5  11  10       70.75       68.85     12.52 o 
  -6  12  10        1.99       -0.43      3.30 o 
  -5  12  10        0.75       -0.25      2.90 o 
  -4  12  10        2.86        2.87      2.85 o 
  -3  12  10       17.24       19.07      3.42 o 
  -2  12  10        2.94        1.36      3.16 o 
  -1  12  10       35.13       33.96      5.82 o 
   0  12  10        0.05        2.66      2.87 o 
   1  12  10        9.06        8.99      3.44 o 
   2  12  10        5.92       -0.06      9.11 o 
   3  12  10        0.24       -3.94      5.42 o 
   4  12  10        0.95       -2.58      4.39 o 
  -5  13  10        6.36       -5.48      5.48 o 
  -4  13  10        0.08       -0.30      2.86 o 
  -3  13  10        1.61        1.35      2.87 o 
  -2  13  10       84.07      104.75      6.81 o 
  -1  13  10       32.54       44.49      4.75 o 
   0  13  10       14.40       15.50      3.68 o 
   1  13  10        9.55        9.97     12.56 o 
   2  13  10       15.94       15.31      6.23 o 
   3  13  10       32.13       29.12      7.37 o 
  -3  14  10       13.22       16.47      5.69 o 
  -2  14  10        1.65        2.65      4.31 o 
  -1  14  10       12.67       18.62      4.15 o 
   0  14  10        0.13       -3.87      3.87 o 
   1  14  10        3.10       -2.06      5.41 o 
  -9   1  11       29.88       29.03      3.93 o 
  -8   1  11        0.04       -2.46      2.53 o 
  -7   1  11       55.97       62.08      4.34 o 
  -6   1  11      124.74      117.70      5.22 o 
  -5   1  11       51.84       57.48      5.31 o 
  -4   1  11       82.30       75.51      4.44 o 
  -3   1  11      170.61      179.55      4.42 o 
  -2   1  11        1.85        3.48      1.58 o 
  -1   1  11        1.46        2.32      1.66 o 
   0   1  11      673.27      689.23      8.62 o 
   1   1  11     1145.21     1171.79     15.24 o 
   2   1  11       30.10       33.46      2.30 o 
   3   1  11     1217.33     1199.75     18.97 o 
   4   1  11       72.41       72.05      6.52 o 
   5   1  11       62.02       75.01      4.62 o 
   6   1  11        2.19        2.12      4.55 o 
   7   1  11       24.17       38.45      6.77 o 
  -9   2  11       30.66       32.26      4.02 o 
  -8   2  11       23.77       20.39      3.42 o 
  -7   2  11       11.34        6.93      2.88 o 
  -6   2  11       29.08       24.97      3.22 o 
  -5   2  11        3.86        3.70      2.38 o 
  -4   2  11        0.01       -0.04      1.90 o 
  -3   2  11       17.65       19.25      2.05 o 
  -2   2  11      733.13      686.71     10.21 o 
  -1   2  11      469.62      484.08      8.45 o 
   0   2  11      552.32      525.51      7.08 o 
   1   2  11      108.29      121.24      3.55 o 
   2   2  11        6.53        9.97      1.97 o 
   3   2  11        0.13        6.81      3.55 o 
   4   2  11       52.08       49.39      3.19 o 
   5   2  11        0.03        2.65      2.67 o 
   6   2  11        0.27        3.93      4.70 o 
   7   2  11       11.29        6.58     11.10 o 
  -9   3  11       23.30       25.57      3.83 o 
  -8   3  11       19.39       20.85      3.49 o 
  -7   3  11        0.01       -2.66      2.66 o 
  -6   3  11       31.07       28.38      3.33 o 
  -5   3  11      298.79      297.99      7.66 o 
  -4   3  11       35.17       34.66      3.22 o 
  -3   3  11      171.34      166.53      6.27 o 
  -2   3  11        9.45       12.43      2.34 o 
  -1   3  11      226.58      235.97      5.56 o 
   0   3  11      125.07      142.92      4.80 o 
   1   3  11      263.43      271.58      5.04 o 
   2   3  11       92.13      101.77      5.48 o 
   3   3  11      151.85      158.11      5.45 o 
   4   3  11       70.51       65.92      3.68 o 
   5   3  11       37.82       44.74      4.31 o 
   6   3  11        0.31        1.74      5.33 o 
   7   3  11       35.67       42.97      8.62 o 
  -9   4  11        7.14        8.30      3.34 o 
  -8   4  11        0.18       -0.26      2.76 o 
  -7   4  11       40.65       38.86      3.80 o 
  -6   4  11        7.69        2.07      2.41 o 
  -5   4  11        0.34       -0.87      2.09 o 
  -4   4  11        4.43        6.39      2.18 o 
  -3   4  11        1.52       -0.19      2.02 o 
  -2   4  11      521.32      505.05      9.18 o 
  -1   4  11       18.26       19.80      2.36 o 
   0   4  11      960.90      886.92     12.24 o 
   1   4  11      316.70      304.01      7.89 o 
   2   4  11        4.96        1.76      1.64 o 
   3   4  11        0.87       -2.09      3.04 o 
   4   4  11       16.09       10.76      2.38 o 
   5   4  11       35.37       39.04      4.34 o 
   6   4  11        2.51        5.48      3.00 o 
   7   4  11       13.11       15.89      6.92 o 
  -9   5  11       12.36       11.61      5.08 o 
  -8   5  11       17.36       14.60      3.32 o 
  -7   5  11       26.66       27.85      3.57 o 
  -6   5  11        8.87        4.70      2.62 o 
  -5   5  11       24.18       23.77      3.00 o 
  -4   5  11        5.97        1.05      3.01 o 
  -3   5  11      398.88      372.72      7.82 o 
  -2   5  11      187.41      178.35      5.28 o 
  -1   5  11      227.69      226.79      5.10 o 
   0   5  11        0.90        0.37      2.60 o 
   1   5  11        3.28        2.33      1.92 o 
   2   5  11       35.48       23.95      4.69 o 
   3   5  11       16.01        5.74      3.34 o 
   4   5  11        0.06       -0.12      2.53 o 
   5   5  11       18.04       26.31      3.98 o 
   6   5  11       23.70       29.98      5.60 o 
   7   5  11       30.72       42.06     15.16 o 
  -9   6  11       18.38       24.91      8.18 o 
  -8   6  11        3.26        6.74      3.13 o 
  -7   6  11       12.51       12.63      3.14 o 
  -6   6  11       88.04       95.69      5.22 o 
  -5   6  11        0.63        0.01      2.27 o 
  -4   6  11        5.39        5.55      2.38 o 
  -3   6  11       27.50       22.95      2.84 o 
  -2   6  11      227.86      230.86      8.55 o 
  -1   6  11        7.88        3.01      1.78 o 
   0   6  11       69.55       62.99      2.95 o 
   1   6  11       28.39       27.64      2.79 o 
   2   6  11      221.84      202.36      6.48 o 
   3   6  11       32.92       31.52      3.17 o 
   4   6  11       45.11       46.72      5.71 o 
   5   6  11       22.34       28.88      4.84 o 
   6   6  11       10.22       13.29      6.58 o 
  -8   7  11       11.78       14.18      3.45 o 
  -7   7  11       29.75       29.56      3.87 o 
  -6   7  11        1.30       -0.11      2.71 o 
  -5   7  11       20.25       13.59      2.85 o 
  -4   7  11       17.57       19.00      2.92 o 
  -3   7  11       69.71       56.39      3.85 o 
  -2   7  11        0.83       -0.84      1.70 o 
  -1   7  11       26.15       17.13      2.34 o 
   0   7  11       23.41       15.85      2.07 o 
   1   7  11        2.53       -1.83      1.83 o 
   2   7  11        0.59        0.64      2.38 o 
   3   7  11        2.06        0.27      3.12 o 
   4   7  11       34.88       38.79      3.50 o 
   5   7  11        0.71       -0.09      3.34 o 
   6   7  11       15.48       25.23      7.74 o 
  -8   8  11       37.20       39.87      5.03 o 
  -7   8  11       19.24       27.00      3.75 o 
  -6   8  11       62.03       71.89      4.97 o 
  -5   8  11       21.48       23.49      3.37 o 
  -4   8  11      167.19      180.09      6.36 o 
  -3   8  11       37.03       39.60      3.44 o 
  -2   8  11        1.43        2.46      1.92 o 
  -1   8  11       20.89       17.51      2.33 o 
   0   8  11       57.39       53.46      3.53 o 
   1   8  11        2.46        1.56      2.08 o 
   2   8  11       49.06       50.83      3.99 o 
   3   8  11       10.97        9.43      2.78 o 
   4   8  11      113.62       96.99      5.76 o 
   5   8  11        6.04       11.17      5.25 o 
   6   8  11      106.93      126.70     18.68 o 
  -7   9  11        0.49        0.63      2.92 o 
  -6   9  11        0.11        0.67      2.83 o 
  -5   9  11       10.30        9.19      3.06 o 
  -4   9  11        0.14        0.76      2.53 o 
  -3   9  11        0.13       -0.43      2.32 o 
  -2   9  11        5.40        1.48      2.17 o 
  -1   9  11        2.71        1.40      1.91 o 
   0   9  11        0.50       -2.26      3.72 o 
   1   9  11        1.70       -2.59      2.96 o 
   2   9  11       20.09       19.65      3.38 o 
   3   9  11       16.77       17.21      3.27 o 
   4   9  11       10.17       14.19      3.82 o 
   5   9  11        3.62        4.04      7.00 o 
  -7  10  11        0.49        5.69      3.65 o 
  -6  10  11       79.45       85.32      5.53 o 
  -5  10  11       50.40       60.27      4.66 o 
  -4  10  11       50.57       46.41      4.13 o 
  -3  10  11       19.96       23.68      3.89 o 
  -2  10  11       49.59       52.87      3.95 o 
  -1  10  11        0.81        0.17      2.58 o 
   0  10  11       18.56       27.53      3.56 o 
   1  10  11        0.42       -1.90      2.37 o 
   2  10  11       29.39       27.93      3.76 o 
   3  10  11        0.43       -2.45      2.65 o 
   4  10  11       87.55      101.87      9.15 o 
  -6  11  11        0.10       -0.32      3.08 o 
  -5  11  11        7.20       12.07      3.40 o 
  -4  11  11       16.11       12.89      3.18 o 
  -3  11  11        0.00       -2.42      2.42 o 
  -2  11  11        2.58        2.57      2.95 o 
  -1  11  11        6.39        6.59      3.10 o 
   0  11  11        0.26       -1.28      2.63 o 
   1  11  11        7.97        2.29      3.41 o 
   2  11  11       10.75        9.33      5.00 o 
   3  11  11        5.93        3.23      4.71 o 
   4  11  11        0.07        0.56      8.46 o 
  -5  12  11        1.91       -0.12      3.31 o 
  -4  12  11       17.35       11.60      3.34 o 
  -3  12  11       21.24       30.38      4.52 o 
  -2  12  11       22.33       29.91      4.33 o 
  -1  12  11        0.71        2.84      3.02 o 
   0  12  11       72.71       86.02      5.75 o 
   1  12  11        2.95        1.25      3.47 o 
   2  12  11       17.87       19.03      4.38 o 
   3  12  11        1.24       -4.72      4.72 o 
  -4  13  11        7.26        7.62      4.83 o 
  -3  13  11        3.07        0.93      4.40 o 
  -2  13  11        1.80        2.56      3.46 o 
  -1  13  11        2.49       -0.54      3.19 o 
   0  13  11        6.37        9.00      5.46 o 
   1  13  11        0.00        4.98      5.48 o 
  -9   0  12        0.10       -4.03      4.03 o 
  -8   0  12        0.58        0.88      3.96 o 
  -7   0  12        1.98        1.54      4.63 o 
  -6   0  12      136.65      145.70      8.20 o 
  -5   0  12        4.10        5.15      3.53 o 
  -4   0  12      805.65      789.00     19.85 o 
  -3   0  12      961.71      973.42     19.90 o 
  -2   0  12        0.30        2.58      2.36 o 
  -1   0  12      432.68      424.17     13.73 o 
   0   0  12        6.05        1.56      2.18 o 
   1   0  12       66.36       70.97      6.27 o 
   2   0  12        7.99        5.90      3.56 o 
   3   0  12      259.11      244.35     10.05 o 
   4   0  12       12.14       10.52      3.34 o 
   5   0  12       25.85       29.46     11.81 o 
   6   0  12        0.04       12.17     10.89 o 
   7   0  12       30.34       34.87     14.02 o 
  -9   1  12       29.70       28.54      4.01 o 
  -8   1  12       23.19       14.94      3.42 o 
  -7   1  12       18.03       12.95      3.09 o 
  -6   1  12        0.16        1.95      2.54 o 
  -5   1  12        1.37        1.58      2.33 o 
  -3   1  12       40.24       46.90      4.60 o 
  -2   1  12      127.75      131.20      4.01 o 
  -1   1  12      442.89      414.11      7.50 o 
   0   1  12      282.48      279.54      5.22 o 
   1   1  12       27.99       29.80      2.54 o 
   2   1  12        3.10        3.89      2.55 o 
   3   1  12       14.86       14.71      2.86 o 
   4   1  12        2.74        0.21      3.70 o 
   5   1  12        0.12        1.89      2.65 o 
   6   1  12        0.91        6.16      7.22 o 
   7   1  12       14.46       14.10      8.74 o 
  -9   2  12        3.05        2.80      3.22 o 
  -8   2  12       20.76       20.84      3.60 o 
  -7   2  12        0.04       -2.48      2.48 o 
  -6   2  12       58.07       59.12      4.24 o 
  -5   2  12        8.51        8.60      2.70 o 
  -4   2  12      251.82      250.32      6.27 o 
  -3   2  12      405.68      405.78      8.18 o 
  -2   2  12       68.16       55.19      4.08 o 
  -1   2  12      167.74      171.01      5.54 o 
   0   2  12       25.21       23.76      2.13 o 
   1   2  12      137.65      142.04      4.55 o 
   2   2  12      153.41      141.40      5.62 o 
   3   2  12      231.94      247.19      6.55 o 
   4   2  12       11.06        9.52      2.25 o 
   5   2  12       33.55       38.62      3.91 o 
   6   2  12        8.51        7.63      4.99 o 
  -9   3  12        4.66        2.92      4.69 o 
  -8   3  12       15.58       17.47      3.52 o 
  -7   3  12       41.74       47.91      4.15 o 
  -6   3  12        4.98        7.65      2.77 o 
  -5   3  12       77.93       75.60      4.62 o 
  -4   3  12       45.66       56.11      6.46 o 
  -3   3  12       50.28       45.45      3.29 o 
  -2   3  12        3.09       -0.43      2.02 o 
  -1   3  12      514.73      505.55      9.08 o 
   0   3  12      346.76      342.68      6.21 o 
   1   3  12      542.96      498.81      9.02 o 
   2   3  12       86.29       79.66      4.41 o 
   3   3  12        1.78        5.86      2.81 o 
   4   3  12        0.02        1.15      2.03 o 
   5   3  12        2.11        6.95      3.68 o 
   6   3  12        1.71        2.21      6.65 o 
  -9   4  12        0.04        2.30      4.67 o 
  -8   4  12       49.97       54.59      4.76 o 
  -7   4  12        4.78        5.17      2.95 o 
  -6   4  12       21.03       24.92      3.39 o 
  -5   4  12        7.50        6.85      2.62 o 
  -4   4  12       26.03       24.88      3.06 o 
  -3   4  12        0.01       -2.00      2.00 o 
  -2   4  12        0.39       -1.67      1.96 o 
  -1   4  12       52.95       55.00      3.51 o 
   0   4  12      322.30      311.69      5.99 o 
   1   4  12       72.02       79.09      3.77 o 
   2   4  12       62.33       66.62      4.15 o 
   3   4  12      158.04      163.22      5.79 o 
   4   4  12        2.11        2.85      2.23 o 
   5   4  12       46.09       53.20      6.30 o 
   6   4  12        2.05        5.45      6.87 o 
  -8   5  12       22.92       16.27      3.56 o 
  -7   5  12       34.65       38.23      4.07 o 
  -6   5  12        1.65       -0.46      2.69 o 
  -5   5  12       19.64       18.33      3.01 o 
  -4   5  12        2.67        2.74      2.27 o 
  -3   5  12       62.48       67.57      3.85 o 
  -2   5  12       97.98       95.27      4.21 o 
  -1   5  12      442.21      443.58      8.47 o 
   0   5  12      116.28      107.75      5.83 o 
   1   5  12       44.48       47.03      3.53 o 
   2   5  12       48.95       39.16      4.25 o 
   3   5  12       20.25       17.26      4.81 o 
   4   5  12        3.25        5.07      2.39 o 
   5   5  12        0.06        2.75      3.33 o 
   6   5  12       27.16       17.05      8.36 o 
  -8   6  12       24.37       17.98      3.72 o 
  -7   6  12        1.28        1.28      2.94 o 
  -6   6  12       23.97       28.46      3.63 o 
  -5   6  12        0.95       -0.18      2.49 o 
  -4   6  12        0.01       -2.78      2.78 o 
  -3   6  12        3.10        1.79      2.72 o 
  -2   6  12       32.22       32.64      2.96 o 
  -1   6  12        0.15        2.81      1.80 o 
   0   6  12      116.89      113.26      7.60 o 
   1   6  12       19.53       19.61      2.47 o 
   2   6  12       54.96       62.24      5.65 o 
   3   6  12       15.83       18.51      2.99 o 
   4   6  12        2.85        7.98      2.58 o 
   5   6  12       58.04       66.95      5.90 o 
   6   6  12        0.25        3.35     10.89 o 
  -8   7  12        5.88       10.22      5.54 o 
  -7   7  12       28.80       30.45      4.04 o 
  -6   7  12        0.93       -2.08      2.75 o 
  -5   7  12       63.61       61.34      4.41 o 
  -4   7  12      109.62      110.25      5.32 o 
  -3   7  12      162.28      192.69      6.00 o 
  -2   7  12        0.25        0.12      2.29 o 
  -1   7  12       43.01       43.59      2.83 o 
   0   7  12       53.69       43.22      3.31 o 
   1   7  12        6.10       -0.33      2.42 o 
   2   7  12       15.94       12.82      4.34 o 
   3   7  12       16.10       15.35      2.96 o 
   4   7  12       56.87       56.32      4.24 o 
   5   7  12        0.96        5.19      3.67 o 
  -7   8  12        1.62        7.54      3.27 o 
  -6   8  12        2.88        5.04      3.05 o 
  -5   8  12        0.30       -1.45      2.60 o 
  -4   8  12        5.46        7.70      2.80 o 
  -3   8  12        6.71        1.83      2.51 o 
  -2   8  12       47.06       54.73      3.72 o 
  -1   8  12       15.84       13.87      2.60 o 
   0   8  12        2.64        3.72      2.26 o 
   1   8  12        0.21       -1.52      2.49 o 
   2   8  12        0.92        2.20      2.62 o 
   3   8  12        5.05        7.65      5.29 o 
   4   8  12        3.81        7.80      4.04 o 
   5   8  12        4.71       13.88      6.14 o 
  -7   9  12       27.26       30.03      4.80 o 
  -6   9  12       73.22       79.24      5.39 o 
  -5   9  12       65.12       66.16      4.82 o 
  -4   9  12        0.01        1.23      2.59 o 
  -3   9  12       29.41       33.57      3.54 o 
  -2   9  12       23.17       16.40      3.46 o 
  -1   9  12        1.00        0.21      3.82 o 
   0   9  12        1.15       -2.18      2.18 o 
   1   9  12        4.11        2.50      2.74 o 
   2   9  12       64.19       67.77      8.79 o 
   3   9  12        0.01        1.30      2.80 o 
   4   9  12       82.75      108.10      9.90 o 
  -6  10  12        7.13       14.75      3.70 o 
  -5  10  12        2.69       11.10      3.30 o 
  -4  10  12       10.19        2.58      3.29 o 
  -3  10  12        0.18       -2.90      2.90 o 
  -2  10  12        1.02        1.69      2.94 o 
  -1  10  12        0.64       -2.67      2.67 o 
   0  10  12        0.00       -2.39      2.39 o 
   1  10  12        4.08       -1.27      3.16 o 
   2  10  12        0.00       -2.73      3.31 o 
   3  10  12        9.64       10.12      4.50 o 
   4  10  12       22.67       33.57      7.05 o 
  -5  11  12       15.44       12.56      4.00 o 
  -4  11  12        5.83        6.70      3.04 o 
  -3  11  12       10.80        2.63      3.42 o 
  -2  11  12        0.09       -2.78      2.78 o 
  -1  11  12        3.49        2.71      3.02 o 
   0  11  12       55.41       70.31     13.47 o 
   1  11  12        2.96        0.58      3.13 o 
   2  11  12       29.35       32.51      4.83 o 
   3  11  12        4.35        0.17      4.10 o 
  -4  12  12        0.37        1.36      4.77 o 
  -3  12  12        2.54        0.82      4.12 o 
  -2  12  12        5.19        6.30      5.83 o 
  -1  12  12        0.68        4.35      3.31 o 
   0  12  12        0.21        1.22      4.59 o 
   1  12  12        3.71        0.37      5.04 o 
   2  12  12        3.57        5.48      5.94 o 
  -2  13  12       12.27        6.76      6.40 o 
  -1  13  12       19.41       19.85      7.61 o 
  -8   1  13       11.79        7.70      3.36 o 
  -7   1  13        0.97       -2.68      2.68 o 
  -6   1  13        2.57       -0.47      2.60 o 
  -5   1  13       85.54       83.31      5.78 o 
  -4   1  13      232.35      245.25      7.49 o 
  -3   1  13      160.76      155.28      5.35 o 
  -2   1  13      826.50      834.66     12.62 o 
  -1   1  13        6.31        4.95      1.90 o 
   0   1  13      150.99      150.59      4.95 o 
   1   1  13        0.49        1.79      2.47 o 
   2   1  13      196.87      207.01      6.87 o 
   3   1  13       55.33       61.03      4.18 o 
   4   1  13       10.54       12.43      2.60 o 
   5   1  13       35.62       43.20      9.94 o 
   6   1  13        3.61       11.22      9.32 o 
  -8   2  13       38.59       35.24      4.27 o 
  -7   2  13        3.84        1.58      2.79 o 
  -6   2  13       18.12       17.74      3.20 o 
  -5   2  13       52.09       47.15      3.96 o 
  -4   2  13       78.31       71.09      4.48 o 
  -3   2  13        2.78        5.60      2.28 o 
  -2   2  13      113.91      116.54      7.78 o 
  -1   2  13       38.33       29.99      2.67 o 
   0   2  13       23.14       27.39      2.83 o 
   1   2  13       35.84       29.17      3.46 o 
   2   2  13        2.59        3.22      2.58 o 
   3   2  13        0.54        2.27      2.52 o 
   4   2  13        0.18        3.40      2.33 o 
   5   2  13        0.13        5.68      7.39 o 
   6   2  13        1.28       11.81     10.96 o 
  -8   3  13       23.43       26.45      4.03 o 
  -7   3  13        5.34        7.78      3.07 o 
  -6   3  13        6.12        6.81      2.87 o 
  -5   3  13      105.97      103.29      5.36 o 
  -4   3  13      279.79      285.26      7.69 o 
  -3   3  13       26.44       27.40      2.86 o 
  -2   3  13       82.59       79.26      5.48 o 
  -1   3  13        0.11        2.51      2.48 o 
   0   3  13       82.93       99.26      4.60 o 
   1   3  13        6.99        8.66      3.93 o 
   2   3  13       82.70       87.42      4.78 o 
   3   3  13       38.65       47.96      3.75 o 
   4   3  13       47.25       53.65      5.22 o 
   5   3  13        3.24        4.20      3.19 o 
   6   3  13       16.50       25.54     12.38 o 
  -8   4  13       20.10       19.16      3.77 o 
  -7   4  13        7.09       12.87      3.42 o 
  -6   4  13        1.99        0.90      2.71 o 
  -5   4  13       90.20       88.33      5.05 o 
  -4   4  13       84.98       79.64      4.66 o 
  -3   4  13        1.09       -0.38      2.69 o 
  -2   4  13       30.93       31.06      3.39 o 
  -1   4  13      174.21      174.39      5.15 o 
   0   4  13        5.74        5.88      2.40 o 
   1   4  13      119.19      112.08      6.29 o 
   2   4  13        5.05        7.04      2.65 o 
   3   4  13        0.20       -1.36      2.36 o 
   4   4  13        5.96       10.49      3.99 o 
   5   4  13        2.34       11.93      6.27 o 
  -8   5  13        5.75        5.39      3.87 o 
  -7   5  13       29.61       20.97      3.77 o 
  -6   5  13       86.59       82.44      5.21 o 
  -5   5  13        0.10       -0.76      2.64 o 
  -4   5  13        9.55       10.41      2.67 o 
  -3   5  13        2.87       -0.38      2.13 o 
  -2   5  13        2.54        4.66      2.19 o 
  -1   5  13      107.17       91.26      4.97 o 
   0   5  13       14.89       18.90      2.54 o 
   1   5  13       19.28       13.01      2.91 o 
   2   5  13       86.31      102.76      5.99 o 
   3   5  13       15.13       16.03      2.97 o 
   4   5  13       38.82       42.16      5.12 o 
   5   5  13       15.50       20.43      4.25 o 
  -7   6  13       27.90       30.77      4.18 o 
  -6   6  13        3.56        1.54      2.92 o 
  -5   6  13        4.21        4.43      2.91 o 
  -4   6  13       19.87       22.27      3.09 o 
  -3   6  13      101.87      105.42      5.19 o 
  -2   6  13       20.43       20.27      3.63 o 
  -1   6  13       99.42      100.72      5.22 o 
   0   6  13        0.47       -0.75      2.06 o 
   1   6  13      104.31      108.64      6.72 o 
   2   6  13       13.17       11.56      3.01 o 
   3   6  13       26.68       29.62      3.48 o 
   4   6  13        5.30       11.64      5.80 o 
   5   6  13       18.42       22.99      5.22 o 
  -7   7  13        0.00       -1.98      3.11 o 
  -6   7  13        4.74        4.00      3.84 o 
  -5   7  13        3.20       -2.62      2.62 o 
  -4   7  13        0.03       -2.50      2.50 o 
  -3   7  13       55.06       48.62      3.72 o 
  -2   7  13        6.16        8.34      2.99 o 
  -1   7  13       28.81       32.24      3.60 o 
   0   7  13        6.48       10.21      2.86 o 
   1   7  13        8.18        9.02      3.01 o 
   2   7  13       43.44       45.43      4.12 o 
   3   7  13        1.22        2.85      2.82 o 
   4   7  13       13.48       19.12      4.50 o 
  -7   8  13       50.93       56.13     11.46 o 
  -6   8  13        0.01       -0.31      3.10 o 
  -5   8  13       33.35       32.25      3.93 o 
  -4   8  13        8.53        6.46      2.85 o 
  -3   8  13       29.89       28.23      3.27 o 
  -2   8  13       30.11       34.05      3.95 o 
  -1   8  13       95.94      104.45      5.60 o 
   0   8  13        0.90        2.41      2.76 o 
   1   8  13       16.14       21.60      4.27 o 
   2   8  13        5.45        6.44      3.89 o 
   3   8  13       86.37       93.90      5.58 o 
   4   8  13       35.97       46.86      5.79 o 
  -6   9  13        1.60        9.91      3.96 o 
  -5   9  13       14.68       19.30      3.66 o 
  -4   9  13        0.14        2.46      2.79 o 
  -3   9  13        0.03       -2.89      2.89 o 
  -2   9  13        3.15        0.35      2.95 o 
  -1   9  13        0.95       -0.88      2.73 o 
   0   9  13        0.26        1.16      3.22 o 
   1   9  13        2.16        0.11      2.87 o 
   2   9  13        6.28        4.81      4.16 o 
   3   9  13        5.18        5.09      3.22 o 
  -5  10  13       59.56       68.55      7.12 o 
  -4  10  13       45.87       54.22      5.40 o 
  -3  10  13       16.20       17.70      4.03 o 
  -2  10  13        2.78       -0.29      3.86 o 
  -1  10  13       16.50       14.29      4.57 o 
   0  10  13        6.46        7.59      3.82 o 
   1  10  13       33.01       39.49      5.02 o 
   2  10  13        9.87        6.79      3.43 o 
  -4  11  13        0.88        4.40      5.84 o 
  -3  11  13        0.04       -2.56      3.82 o 
  -2  11  13        0.74       -0.63      3.13 o 
  -1  11  13        3.56       -0.02      3.88 o 
   0  11  13        0.28       -3.43      5.93 o 
   1  11  13        0.46       -1.41      4.90 o 
  -2  12  13        3.74        1.07      6.19 o 
  -1  12  13       16.47      -16.30     16.30 o 
  -8   0  14       10.32       17.39      5.47 o 
  -7   0  14        3.00        0.89      4.20 o 
  -6   0  14       24.65       24.12      5.24 o 
  -5   0  14       11.21        7.03      4.13 o 
  -4   0  14      213.48      222.84     12.56 o 
  -3   0  14      184.17      181.12      8.69 o 
  -2   0  14      141.29      151.02      8.28 o 
  -1   0  14       21.60       22.39      3.36 o 
   0   0  14       66.26       73.16     10.53 o 
   1   0  14       25.71       24.00      4.84 o 
   2   0  14       94.93      133.70      8.67 o 
   3   0  14        1.38       -2.04      3.49 o 
   4   0  14        4.10        2.90      5.66 o 
   5   0  14        6.77       -0.57     10.46 o 
  -8   1  14        2.49       -0.98      3.13 o 
  -7   1  14        0.69       -2.88      2.88 o 
  -6   1  14        3.14       -0.82      2.82 o 
  -5   1  14        7.67        5.83      2.87 o 
  -4   1  14       23.88       20.03      3.24 o 
  -3   1  14       32.73       35.50      3.20 o 
  -2   1  14        2.00        4.23      2.31 o 
  -1   1  14        2.45        0.68      2.14 o 
   0   1  14       26.11       28.23      3.70 o 
   1   1  14        3.18        2.71      2.68 o 
   2   1  14        2.61        5.45      3.07 o 
   3   1  14        0.31       -0.02      2.59 o 
   4   1  14        0.98        9.01      4.18 o 
   5   1  14        0.20        8.96      7.84 o 
  -8   2  14       11.75       14.35      3.68 o 
  -7   2  14       10.88       13.46      3.49 o 
  -6   2  14       36.39       35.86      4.04 o 
  -5   2  14       15.98       10.16      3.06 o 
  -4   2  14        6.68        5.05      2.79 o 
  -3   2  14      112.75      122.73      7.29 o 
  -2   2  14      236.39      238.68      6.30 o 
  -1   2  14       32.83       31.01      4.10 o 
   0   2  14       31.16       34.37      4.24 o 
   1   2  14       17.39       21.35      3.36 o 
   2   2  14       65.05       63.01      4.96 o 
   3   2  14        3.94        2.37      2.66 o 
   4   2  14      102.01      135.20      7.98 o 
   5   2  14        5.47        2.06     10.53 o 
  -8   3  14        0.00       -3.59      3.59 o 
  -7   3  14       15.18       15.08      3.75 o 
  -6   3  14       82.41       87.30      5.36 o 
  -5   3  14       12.08       12.34      3.21 o 
  -4   3  14       39.50       35.84      3.69 o 
  -3   3  14       28.98       35.49      4.24 o 
  -2   3  14        9.03        9.29      2.65 o 
  -1   3  14       85.52       83.31      4.65 o 
   0   3  14       19.38       24.80      3.93 o 
   1   3  14       13.87        9.68      4.39 o 
   2   3  14        0.07        3.83      3.02 o 
   3   3  14        0.65        0.51      2.73 o 
   4   3  14        0.50       12.47      4.36 o 
   5   3  14        3.81       10.82     11.03 o 
  -7   4  14        1.24       -0.56      3.57 o 
  -6   4  14        0.78        3.89      3.07 o 
  -5   4  14       78.91       84.73      5.14 o 
  -4   4  14        3.42        8.32      2.79 o 
  -3   4  14       19.85       18.23      3.41 o 
  -2   4  14        8.54        6.06      2.75 o 
  -1   4  14        4.93       12.45      2.94 o 
   0   4  14       73.98       68.57      5.34 o 
   1   4  14       36.84       35.25      4.24 o 
   2   4  14       75.42       85.91      5.02 o 
   3   4  14        0.44        4.21      2.61 o 
   4   4  14      127.20      148.04     12.88 o 
   5   4  14        0.38        8.33      9.46 o 
  -7   5  14       17.21       11.66      5.51 o 
  -6   5  14       57.09       62.52      4.84 o 
  -5   5  14       49.26       53.58      4.41 o 
  -4   5  14       23.35       18.78      3.19 o 
  -3   5  14       75.48       79.64      5.10 o 
  -2   5  14       20.52       23.42      3.44 o 
  -1   5  14       29.61       35.83      4.17 o 
   0   5  14       25.22       29.76      4.73 o 
   1   5  14       56.32       50.35      4.17 o 
   2   5  14        2.16        9.27      3.51 o 
   3   5  14        2.45        4.73      2.86 o 
   4   5  14        1.74        7.44      3.87 o 
  -7   6  14        6.02        4.46      3.42 o 
  -6   6  14        5.85        4.24      3.18 o 
  -5   6  14       38.15       32.11      3.86 o 
  -4   6  14        1.21        0.61      2.66 o 
  -3   6  14        2.63        6.62      3.42 o 
  -2   6  14        9.87       12.57      3.12 o 
  -1   6  14        0.72       -0.43      2.40 o 
   0   6  14        4.29        9.76      2.90 o 
   1   6  14       22.58       28.20      3.63 o 
   2   6  14      116.86      127.89      6.59 o 
   3   6  14        2.52        0.66      2.87 o 
   4   6  14       18.10       22.24      4.89 o 
  -6   7  14       28.22       35.87      4.30 o 
  -5   7  14        9.08        7.57      3.16 o 
  -4   7  14        0.01       -1.07      2.64 o 
  -3   7  14       32.83       32.22      4.03 o 
  -2   7  14       63.97       60.73      4.73 o 
  -1   7  14       18.95       27.42      4.74 o 
   0   7  14       19.48       16.03      3.94 o 
   1   7  14       16.92       15.72      3.62 o 
   2   7  14        8.23       17.69      3.54 o 
   3   7  14       31.24       37.74      4.31 o 
  -6   8  14        4.76        8.88      5.01 o 
  -5   8  14        0.67        0.44      2.92 o 
  -4   8  14        6.11        8.11      3.63 o 
  -3   8  14        0.09       -2.43      3.20 o 
  -2   8  14        9.89       15.67      3.41 o 
  -1   8  14        0.01       -0.45      6.14 o 
   0   8  14        1.40        3.90      3.45 o 
   1   8  14        8.36       16.89      4.06 o 
   2   8  14       10.47       11.55      3.62 o 
   3   8  14        0.70        2.44      5.69 o 
  -5   9  14       16.80       17.97      5.23 o 
  -4   9  14       23.03       29.67      4.88 o 
  -3   9  14        9.76        2.38      3.36 o 
  -2   9  14       15.85       16.25      3.53 o 
  -1   9  14       15.72       14.05      4.34 o 
   0   9  14       16.08       21.04      4.40 o 
   1   9  14       34.06       43.73      5.69 o 
   2   9  14        1.96        6.20      4.76 o 
  -4  10  14        3.71        6.83      6.40 o 
  -3  10  14        1.06        4.27      5.91 o 
  -2  10  14        0.19       -4.53      4.82 o 
  -1  10  14        1.04       -0.86      3.97 o 
   0  10  14        0.50        0.45      6.58 o 
   1  10  14        0.39       -1.25      6.30 o 
  -7   1  15       37.72       36.69      4.33 o 
  -6   1  15        0.56        0.44      3.02 o 
  -5   1  15       59.77       51.30      4.42 o 
  -4   1  15        1.50        1.17      2.66 o 
  -3   1  15      173.11      171.59      7.92 o 
  -2   1  15        0.51        1.26      3.26 o 
  -1   1  15       38.96       41.21      5.33 o 
   0   1  15        3.20        5.59      3.00 o 
   1   1  15       22.51       27.99      3.72 o 
   2   1  15        4.36       11.32      3.14 o 
   3   1  15       44.81       51.63      4.79 o 
   4   1  15       52.19       60.03     11.31 o 
  -7   2  15        0.33       -0.98      3.22 o 
  -6   2  15       25.37       29.83      3.94 o 
  -5   2  15        7.59       10.85      3.20 o 
  -4   2  15       28.47       30.72      3.66 o 
  -3   2  15        6.41        3.26      2.72 o 
  -2   2  15       12.11       14.01      3.81 o 
  -1   2  15        2.12        2.38      3.30 o 
   0   2  15       34.06       38.26      6.23 o 
   1   2  15        0.05        0.58      4.76 o 
   2   2  15       28.80       29.96      4.88 o 
   3   2  15        1.85        8.71      3.32 o 
   4   2  15        3.04        7.54     11.24 o 
  -7   3  15       33.34       28.94      4.20 o 
  -6   3  15        0.07       -0.50      2.97 o 
  -5   3  15       39.81       47.76      4.36 o 
  -4   3  15       14.67       14.52      3.17 o 
  -3   3  15       58.54       56.09      4.94 o 
  -2   3  15       13.06       16.80      3.09 o 
  -1   3  15       55.96       57.26      5.44 o 
   0   3  15        1.50        2.16      3.13 o 
   1   3  15       20.33       26.11      4.12 o 
   2   3  15        4.18        3.50      3.21 o 
   3   3  15       21.07       23.27      3.95 o 
   4   3  15       66.67       81.18      9.57 o 
  -7   4  15        2.94       10.64      5.02 o 
  -6   4  15        0.64       -1.10      3.01 o 
  -5   4  15        0.08        2.28      2.90 o 
  -4   4  15       87.39       85.02      5.72 o 
  -3   4  15        6.14        4.86      3.35 o 
  -2   4  15       39.48       47.89      6.83 o 
  -1   4  15        0.37        3.64      3.34 o 
   0   4  15       21.07       22.57      6.86 o 
   1   4  15        0.12        3.49      3.27 o 
   2   4  15       23.03       26.70      4.63 o 
   3   4  15        0.35        2.01      3.19 o 
   4   4  15        0.44        8.11      5.12 o 
  -6   5  15        2.04       -1.69      3.03 o 
  -5   5  15        4.89        3.31      3.00 o 
  -4   5  15       17.29       21.40      3.40 o 
  -3   5  15       27.67       33.22      4.42 o 
  -2   5  15        2.19        6.27      4.08 o 
  -1   5  15       10.77       16.60      5.17 o 
   0   5  15        0.05        7.95      4.14 o 
   1   5  15       60.07       80.21      6.15 o 
   2   5  15       32.04       40.86      6.47 o 
   3   5  15       36.26       44.50      5.49 o 
  -6   6  15       21.98       24.14      7.20 o 
  -5   6  15        0.90       -0.39      2.88 o 
  -4   6  15        6.14       10.89      3.99 o 
  -3   6  15        3.01        0.15      3.14 o 
  -2   6  15       65.87       79.29      7.67 o 
  -1   6  15        1.11        4.46      4.07 o 
   0   6  15       49.95       53.13      5.39 o 
   1   6  15        5.20        8.72      3.71 o 
   2   6  15       37.32       46.42      4.44 o 
   3   6  15        0.19        2.21      3.88 o 
  -5   7  15        0.77        1.14      4.22 o 
  -4   7  15        0.14       -0.53      3.29 o 
  -3   7  15        2.12        4.35      3.40 o 
  -2   7  15        2.47        4.99      8.92 o 
  -1   7  15        4.09       10.66      3.96 o 
   0   7  15        0.60        5.40      5.90 o 
   1   7  15       69.35       97.04     12.67 o 
   2   7  15        2.42        7.61      6.35 o 
  -4   8  15       25.52       25.48      7.47 o 
  -3   8  15        0.31        2.14      3.59 o 
  -2   8  15       12.21       19.90      4.62 o 
  -1   8  15        0.41        1.29      3.73 o 
   0   8  15       78.93       93.76      7.09 o 
   1   8  15       26.54       37.57      5.13 o 
  -3   9  15        2.48       -0.43      5.69 o 
  -2   9  15       15.44       36.29     13.95 o 
  -1   9  15        0.57        0.52      6.58 o 
   0   9  15        1.39        8.92      5.67 o 
  -6   0  16       27.85       40.65      6.30 o 
  -5   0  16       34.18       35.20      5.78 o 
  -4   0  16       35.67       33.08      5.52 o 
  -3   0  16       97.96       81.62     10.32 o 
  -2   0  16       69.68       65.97      9.54 o 
  -1   0  16       49.89       61.96      7.23 o 
   0   0  16       10.94       10.72      6.97 o 
   1   0  16        0.66        0.54      4.43 o 
   2   0  16       49.47       56.99      7.06 o 
   3   0  16       72.54      104.03     11.14 o 
  -6   1  16        3.59        0.52      3.20 o 
  -5   1  16        4.50        4.33      3.17 o 
  -4   1  16        0.88        4.19      3.49 o 
  -3   1  16        1.62       -4.61      6.76 o 
  -2   1  16        0.10        1.23      3.95 o 
  -1   1  16        0.44        0.76      3.33 o 
   0   1  16        0.03       -1.90      3.40 o 
   1   1  16        7.50       15.64      4.15 o 
   2   1  16        0.61        1.13      3.16 o 
   3   1  16       15.88       19.96      6.30 o 
  -6   2  16       16.61       18.14      5.16 o 
  -5   2  16       33.96       30.68      3.94 o 
  -4   2  16       43.50       43.60      4.93 o 
  -3   2  16       31.43       28.31      5.43 o 
  -2   2  16       14.10        5.80      4.19 o 
  -1   2  16       30.55       30.55      5.10 o 
   0   2  16       14.00       12.25      4.12 o 
   1   2  16       24.17       25.07      6.62 o 
   2   2  16        8.94        9.07      3.74 o 
   3   2  16       41.80       59.18      9.54 o 
  -6   3  16       10.40        9.43      4.75 o 
  -5   3  16        2.33       -0.52      2.95 o 
  -4   3  16        8.82        7.39      3.74 o 
  -3   3  16        0.18       -0.40      4.10 o 
  -2   3  16        7.99        5.52      4.25 o 
  -1   3  16        2.27        1.02      3.93 o 
   0   3  16        1.05        3.17      5.09 o 
   1   3  16        0.27        3.04      3.46 o 
   2   3  16        0.12        0.44      3.29 o 
  -5   4  16        0.42        0.19      4.44 o 
  -4   4  16       22.01       27.04      4.47 o 
  -3   4  16       26.26       35.50      5.86 o 
  -2   4  16        0.21       -0.29      3.95 o 
  -1   4  16        8.34       10.56      4.69 o 
   0   4  16       36.89       47.33      7.82 o 
   1   4  16       25.43       31.02      5.06 o 
   2   4  16        4.47        2.37      5.29 o 
  -5   5  16        9.66       13.09      6.69 o 
  -4   5  16       26.13       24.97      4.43 o 
  -3   5  16        6.10        9.98      4.68 o 
  -2   5  16       19.17       24.68      5.29 o 
  -1   5  16        0.22        3.09      3.68 o 
   0   5  16       13.41       14.62      4.22 o 
   1   5  16        3.24        7.43      4.27 o 
   2   5  16        5.96        6.63      4.46 o 
  -4   6  16        0.54       -5.19      5.19 o 
  -3   6  16        9.29       16.56      5.03 o 
  -2   6  16        0.44       11.37      7.90 o 
  -1   6  16       31.48       46.19      9.19 o 
   0   6  16        1.91        6.18      4.24 o 
   1   6  16        7.05       20.01      4.44 o 
  -2   7  16       12.89       17.10      9.39 o 
  -1   7  16       10.86       25.53     19.57 o 
   0   7  16      105.23      160.65     41.59 o 
  -3   1  17        0.00       -4.17      4.17 o 
  -2   1  17       10.12        7.11      4.60 o 
  -1   1  17        0.49       -2.10      3.97 o 
   0   1  17        0.11       -0.11      3.59 o 
   1   1  17       12.24       22.99      4.19 o 
  -3   2  17       31.06       37.53      6.16 o 
  -2   2  17       18.63       11.83      4.85 o 
  -1   2  17        0.13       -3.74      3.78 o 
   0   2  17        9.63       19.57      4.38 o 
   1   2  17        8.50       18.31      4.89 o 
  -3   3  17        5.02       19.50      7.19 o 
  -2   3  17       26.80       29.69     12.42 o 
  -1   3  17       29.94       31.96      4.99 o 
   0   3  17        0.66        0.33      4.00 o 
   1   3  17        0.51        0.25      3.66 o 
  -2   4  17        1.59        7.26      7.05 o 
  -1   4  17       53.42       72.15      6.57 o 
   0   4  17        0.00        3.04      3.94 o 
  -1   5  17       30.29       48.89      8.54 o 
                                                 
